# Supplementary material for: NET-related gene signature for predicting AML prognosis
Source: Sci Rep. 2024 Apr 20;14:9115. doi: 10.1038/s41598-024-59464-y (PMC11032381; doi:10.1038/s41598-024-59464-y)
Supplement: Supplementary file 3 — Supplementary Table S2. [file 41598_2024_59464_MOESM3_ESM.xlsx]

## Sheet: Table S2
Table S2:27 NRGs as significantly prognostic for AML patients
Var	HR	CI95	PValue	group
MPO	0.4893	0.303-0.79	0.0034	good
CFTR	0.5443	0.339-0.875	0.012	good
ELANE	0.5707	0.355-0.917	0.0204	good
IL33	0.6251	0.391-1.001	0.0504	good
CASP1	2.5499	1.572-4.136	0.0001	poor
DDIT4	2.2482	1.399-3.612	0.0008	poor
SRC	2.1811	1.351-3.521	0.0014	poor
PARVB	2.1096	1.308-3.402	0.0022	poor
SYK	2.0891	1.297-3.366	0.0025	poor
ENO1	1.9805	1.24-3.163	0.0042	poor
TLR4	1.974	1.228-3.174	0.005	poor
TLR7	1.7777	1.11-2.848	0.0167	poor
CCL5	1.7019	1.065-2.719	0.0262	poor
S100A8	1.6623	1.04-2.658	0.0338	poor
S100A9	1.6583	1.037-2.651	0.0347	poor
CLEC7A	1.6344	1.023-2.61	0.0397	poor
RIPK3	1.6181	1.012-2.586	0.0443	poor
PF4	1.5959	0.997-2.554	0.0514	poor
TLR9	1.5968	0.996-2.56	0.0519	poor
C3AR1	1.5797	0.991-2.518	0.0545	poor
CCDC25	1.5771	0.988-2.518	0.0564	poor
TLR8	1.5543	0.973-2.482	0.0647	poor
FGL2	1.5186	0.951-2.424	0.08	poor
CAT	1.5069	0.944-2.405	0.0855	poor
NLRP3	1.5081	0.943-2.411	0.0863	poor
MCOLN3	1.5022	0.94-2.4	0.0887	poor
LDLR	1.4837	0.933-2.358	0.0952	poor
ILK	1.4685	0.92-2.344	0.1074	none
S100A12	1.4569	0.912-2.329	0.1158	none
CTSC	0.6889	0.431-1.102	0.1203	none
AZU1	0.6934	0.433-1.111	0.1278	none
CXCL1	1.4259	0.895-2.272	0.1356	none
CCL3	1.4261	0.894-2.276	0.1366	none
ANXA2	1.4176	0.891-2.255	0.1406	none
MMP9	0.7075	0.443-1.129	0.1469	none
MAPK3	1.402	0.88-2.235	0.1554	none
MYD88	1.3966	0.877-2.223	0.1591	none
ORAI1	1.3943	0.877-2.216	0.1596	none
CCL2	0.7188	0.451-1.145	0.1646	none
MAPK1	1.3903	0.873-2.215	0.1654	none
LPAR3	1.3861	0.871-2.207	0.1688	none
NFKB1	1.3841	0.869-2.205	0.1711	none
VIM	1.3805	0.868-2.196	0.1732	none
C3	1.3708	0.86-2.184	0.1844	none
CCL4	1.3668	0.859-2.174	0.1871	none
CFB	1.3714	0.856-2.198	0.1894	none
C1QA	1.3651	0.851-2.191	0.1972	none
CXCR4	1.3547	0.851-2.156	0.2003	none
TNFAIP3	1.3497	0.847-2.151	0.2073	none
PPARGC1A	1.3481	0.847-2.146	0.2081	none
THBD	1.3444	0.845-2.139	0.2116	none
CXCL2	1.3359	0.84-2.126	0.2218	none
CYBB	1.3308	0.835-2.12	0.2291	none
IL1RL1	0.757	0.475-1.206	0.2413	none
DEFA3	1.3026	0.819-2.072	0.2643	none
SIGLEC14	1.3026	0.817-2.076	0.2661	none
AGER	1.3017	0.815-2.078	0.2693	none
PKM	1.2949	0.814-2.059	0.2746	none
KDM6A	0.7807	0.491-1.241	0.2954	none
PIK3CA	0.7894	0.496-1.255	0.3176	none
SELP	1.2595	0.791-2.004	0.3304	none
C5AR1	1.2583	0.79-2.003	0.3328	none
SPP1	0.796	0.5-1.267	0.3359	none
ARPIN	1.2548	0.789-1.996	0.3377	none
PINK1	1.2518	0.787-1.992	0.3434	none
PIK3CG	1.2533	0.784-2.004	0.3458	none
IRF1	1.2484	0.784-1.989	0.3502	none
STAT3	0.8041	0.502-1.287	0.3636	none
CFP	1.2355	0.777-1.964	0.3713	none
KLF2	1.2288	0.773-1.953	0.3833	none
FCGR2B	1.2284	0.771-1.957	0.3864	none
P2RX1	1.2158	0.764-1.934	0.4094	none
ACTB	1.2154	0.764-1.933	0.4101	none
MAPK14	0.8259	0.518-1.316	0.4209	none
TIMP1	1.2088	0.761-1.92	0.4216	none
WASL	0.8326	0.524-1.323	0.438	none
ZEB1	0.8331	0.523-1.327	0.442	none
GSDMD	1.1988	0.752-1.912	0.4464	none
IRAK4	1.1945	0.752-1.898	0.452	none
MTOR	1.1815	0.743-1.878	0.4805	none
HMGB1	1.1799	0.742-1.877	0.4845	none
RIPK1	1.1771	0.739-1.874	0.492	none
NFE2L2	1.1756	0.739-1.87	0.4947	none
NOX4	1.1512	0.725-1.829	0.551	none
PRTN3	1.1435	0.718-1.821	0.5722	none
CARD11	1.142	0.718-1.815	0.5745	none
CD177	0.878	0.552-1.397	0.583	none
HSPE1	1.1355	0.714-1.805	0.591	none
CLEC4E	1.1356	0.712-1.811	0.5933	none
PADI4	1.1328	0.713-1.799	0.5973	none
ENTPD4	1.1317	0.712-1.798	0.6005	none
EPCAM	0.891	0.561-1.416	0.6251	none
TKT	1.1164	0.702-1.774	0.6415	none
HIF1A	0.8967	0.563-1.428	0.6461	none
NFIL3	0.9	0.565-1.434	0.6575	none
PTGER2	1.1004	0.693-1.747	0.685	none
IL5	1.0998	0.691-1.751	0.6885	none
SGK1	1.0895	0.686-1.731	0.7166	none
MNDA	1.0882	0.684-1.732	0.7213	none
HRG	0.9265	0.583-1.473	0.7468	none
S1PR2	1.0791	0.679-1.715	0.7477	none
PROCR	1.0782	0.678-1.715	0.7507	none
F2RL2	0.9275	0.583-1.476	0.7507	none
TLR2	1.0733	0.675-1.707	0.7652	none
CDH1	1.0687	0.672-1.699	0.7789	none
TNF	0.9416	0.592-1.497	0.7994	none
LYZ	1.0594	0.667-1.683	0.807	none
AKT1	1.0498	0.659-1.671	0.8378	none
SUCNR1	1.0493	0.66-1.668	0.8388	none
CAMP	0.9583	0.602-1.525	0.8574	none
CD44	0.9588	0.604-1.522	0.8585	none
ATG7	1.0389	0.654-1.651	0.8717	none
FN1	1.0341	0.649-1.648	0.8878	none
CTSG	0.9712	0.61-1.546	0.902	none
ANXA1	1.0258	0.645-1.632	0.9142	none
AKT2	1.0094	0.632-1.612	0.9689	none
DNASE1	1.0083	0.635-1.601	0.9721	none
