# Supplementary material for: NET-related gene signature for predicting AML prognosis
Source: Sci Rep. 2024 Apr 20;14:9115. doi: 10.1038/s41598-024-59464-y (PMC11032381; doi:10.1038/s41598-024-59464-y)
Supplement: Supplementary file 4 — Supplementary Table S3. [file 41598_2024_59464_MOESM4_ESM.xlsx]

## Sheet: Table S3
Table S3: Classification of AML patients by risk formula in TCGA
sample	CFTR	DDIT4	ENO1	LDLR	MPO	PARVB	OS.time	OS	risk_score	risk_group
TCGA-AB-2851-03A	0.0489412	4.09899	9.60913	5.82902	8.59311	4.6914	242	1	3.08868	low_risk
TCGA-AB-2822-03A	0.0313152	1.42225	8.65047	1.2064	5.0531	4.51968	973	1	2.66266	low_risk
TCGA-AB-2939-03A	0.0503832	6.2758	8.43127	4.26581	14.216	4.07008	455	0	2.48531	low_risk
TCGA-AB-2937-03A	0.0120096	3.79739	8.42561	3.40888	13.0128	4.88805	215	1	2.58566	low_risk
TCGA-AB-2917-03A	0	4.22365	8.79616	4.60768	9.96681	5.10128	1216	0	2.9805	low_risk
TCGA-AB-2849-03A	0.127639	5.16916	7.95667	3.1222	5.88292	4.4209	2220	0	2.57769	low_risk
TCGA-AB-3007-03A	0	2.55107	9.20838	3.11897	15.0683	4.30053	1581	0	2.463	low_risk
TCGA-AB-2948-03A	0.0511438	2.74681	9.86176	4.42615	12.2671	4.66328	580	1	2.78612	low_risk
TCGA-AB-2971-03A	0.137459	3.65941	8.93331	3.69086	10.2365	4.31294	792	1	2.44907	low_risk
TCGA-AB-2955-03A	0.0368953	5.15487	8.47714	2.0159	11.1409	2.28517	489	1	2.14286	low_risk
TCGA-AB-2892-03A	0	1.02101	9.28092	4.47152	12.2538	4.16051	943	0	2.5533	low_risk
TCGA-AB-2898-03A	0.0420689	4.48733	9.26523	4.18907	12.2885	5.01656	393	0	2.85281	low_risk
TCGA-AB-2857-03A	0	6.15705	9.06326	5.91503	12.5096	5.29975	306	1	3.14321	low_risk
TCGA-AB-2995-03A	0.0815755	4.5801	9.42055	3.41346	7.59729	5.20658	1551	0	3.04978	low_risk
TCGA-AB-2928-03A	0.019407	4.52521	10.2194	6.59286	12.7299	5.77241	59	1	3.36006	high_risk
TCGA-AB-2913-03A	0	2.86935	9.0876	3.0536	7.70584	4.06277	1216	0	2.78714	low_risk
TCGA-AB-2866-03A	0	6.76307	10.3773	6.17356	9.18599	4.6172	153	1	3.52415	high_risk
TCGA-AB-2927-03A	0.0150316	7.73998	9.11328	4.74588	5.39525	4.3002	90	1	3.34166	high_risk
TCGA-AB-2870-03A	0.0179622	3.39781	10.0993	5.10267	12.5036	5.26909	153	1	3.09962	low_risk
TCGA-AB-2956-03A	0	5.11501	10.5268	5.82457	2.24968	4.79269	183	1	3.82066	high_risk
TCGA-AB-3002-03A	0.0347699	8.60309	9.71048	4.73844	9.54624	4.32189	1431	1	3.28008	high_risk
TCGA-AB-2834-03A	0	3.10889	9.60647	3.23686	10.9663	2.70221	245	1	2.48555	low_risk
TCGA-AB-2875-03A	0.0333466	3.25765	9.89873	4.34626	14.0646	4.55645	212	0	2.75151	low_risk
TCGA-AB-2901-03A	0.0370694	4.48769	9.61812	5.39677	7.45733	5.57494	59	0	3.36065	high_risk
TCGA-AB-2858-03A	0.014663	3.46199	9.54029	3.9124	13.46	4.47489	577	1	2.72216	low_risk
TCGA-AB-2853-03A	0.0125585	1.22574	9.55237	4.21782	6.7679	4.42013	89	1	2.92352	low_risk
TCGA-AB-2846-03A	0	2.53884	10.0918	4.70763	13.1487	4.57625	1402	1	2.88756	low_risk
TCGA-AB-2994-03A	0	3.31318	9.77653	6.47084	14.0245	2.91944	1798	0	2.57377	low_risk
TCGA-AB-2991-03A	0.0190825	3.714	9.06133	4.40921	15.0127	3.08068	1826	0	2.28499	low_risk
TCGA-AB-2886-03A	0.0334799	2.30308	9.33234	3.19144	13.6492	4.78689	181	0	2.57314	low_risk
TCGA-AB-2806-03A	0	1.74525	9.01296	2.9184	13.7736	4.74741	945	1	2.51124	low_risk
TCGA-AB-2873-03A	0.119105	6.76303	9.50459	4.41713	7.87294	4.76154	273	0	3.07819	low_risk
TCGA-AB-2885-03A	0	6.59646	9.87431	5.146	5.64417	5.95211	214	1	3.80443	high_risk
TCGA-AB-2876-03A	0.0139963	3.52732	8.94689	1.62622	12.4116	3.5006	1219	0	2.34748	low_risk
TCGA-AB-2815-03A	0	1.36612	9.3568	4.33473	12.3872	4.42822	822	1	2.63476	low_risk
TCGA-AB-2810-03A	0	4.582	10.3339	4.72095	13.4844	4.59959	31	1	3.07078	low_risk
TCGA-AB-3009-03A	0	4.73213	9.90043	4.46044	14.0302	5.10541	577	1	3.04613	low_risk
TCGA-AB-2859-03A	0	3.16075	9.33552	4.3546	7.89594	5.13943	304	1	3.13008	low_risk
TCGA-AB-2934-03A	0.0422182	6.44203	9.60956	4.90644	9.77696	4.56105	28	0	3.13558	low_risk
TCGA-AB-2919-03A	0.0167641	3.55905	9.58105	2.11357	13.0157	4.25238	61	0	2.62777	low_risk
TCGA-AB-3000-03A	0	4.809	9.83044	2.9524	14.1062	4.60994	1249	0	2.86203	low_risk
TCGA-AB-2973-03A	0.0436605	2.29264	8.6613	4.04793	7.20994	3.93368	609	1	2.60028	low_risk
TCGA-AB-2924-03A	0.0153581	4.09405	10.0835	4.69071	9.82094	4.79855	90	0	3.1746	high_risk
TCGA-AB-2938-03A	0.0589544	5.75587	8.27342	4.52583	6.82063	6.19654	304	1	3.21712	high_risk
TCGA-AB-2935-03A	0	5.4683	9.45053	5.06369	11.1086	4.42245	61	1	3.03796	low_risk
TCGA-AB-2814-03A	0.0146628	6.6837	9.63325	1.41596	3.43899	4.32643	792	1	3.33691	high_risk
TCGA-AB-2899-03A	0	7.70354	9.427	5.22206	6.39659	4.4731	671	1	3.448	high_risk
TCGA-AB-3001-03A	0	3.84467	9.0548	3.37685	14.6849	3.2595	1581	0	2.34025	low_risk
TCGA-AB-2813-03A	0	5.65412	9.84485	6.30672	10.9642	4.57878	31	1	3.23542	high_risk
TCGA-AB-2942-03A	0	2.22162	9.49707	4.43782	12.2263	4.50708	641	0	2.75416	low_risk
TCGA-AB-2911-03A	0.0147789	2.19517	8.03102	4.0979	8.96383	4.44872	1186	0	2.53321	low_risk
TCGA-AB-2825-03A	0	6.75813	10.1778	6.34472	8.25964	5.56947	212	1	3.7269	high_risk
TCGA-AB-2998-03A	0	6.33376	9.94569	4.72944	14.7931	3.78836	31	1	2.87476	low_risk
TCGA-AB-2916-03A	0.0188406	3.30265	8.81472	4.25794	8.36122	4.26023	882	0	2.77599	low_risk
TCGA-AB-2839-03A	0.0158219	3.37866	9.34753	3.94788	9.54228	4.78812	486	1	2.93777	low_risk
TCGA-AB-2965-03A	0.0496927	3.65563	9.71203	4.86416	6.9076	4.43043	335	1	3.06888	low_risk
TCGA-AB-2843-03A	0	6.75385	9.42653	4.39238	9.57296	5.00371	215	1	3.28664	high_risk
TCGA-AB-2933-03A	0	6.83444	9.24418	4.59646	9.70716	4.76342	122	1	3.2057	high_risk
TCGA-AB-2894-03A	0	3.5443	9.4365	4.96321	4.25617	3.97393	181	1	3.16047	low_risk
TCGA-AB-2900-03A	0	6.39298	9.85037	4.87305	12.0862	5.37922	184	1	3.32445	high_risk
TCGA-AB-2966-03A	0.0302713	3.40721	8.40714	3.23451	9.93084	3.8313	854	1	2.45178	low_risk
TCGA-AB-2963-03A	0.0122329	2.71544	9.71675	2.9882	11.0261	4.52499	1642	1	2.8081	low_risk
TCGA-AB-2881-03A	0	3.52581	10.1572	5.27329	12.8444	4.86107	393	0	3.06973	low_risk
TCGA-AB-2950-03A	0.0300304	4.00533	8.95958	2.92888	13.6926	4.28271	306	0	2.49943	low_risk
TCGA-AB-2821-03A	0.017619	7.49671	9.76688	2.9994	11.2684	4.77646	822	1	3.17643	high_risk
TCGA-AB-2912-03A	0	3.80431	9.23824	4.03918	7.05482	4.3375	274	1	3.0201	low_risk
TCGA-AB-2812-03A	0.0136435	4.44117	8.99538	3.79236	10.996	3.95377	366	1	2.68726	low_risk
TCGA-AB-2817-03A	0.0226896	5.09569	10.0467	6.08813	12.0173	5.01159	273	1	3.21371	high_risk
TCGA-AB-2970-03A	0.0421516	4.24761	8.75198	3.63187	7.88449	4.73486	305	1	2.86627	low_risk
TCGA-AB-2984-03A	0.0361284	6.43631	6.85675	1.19949	10.8853	3.51043	1157	0	2.09395	low_risk
TCGA-AB-2828-03A	0.0153845	2.545	9.4137	4.61376	12.2412	4.52844	2284	0	2.7352	low_risk
TCGA-AB-2883-03A	0.0136284	1.29475	7.97193	2.57389	11.837	3.67482	730	0	2.08537	low_risk
TCGA-AB-2959-03A	0.0389527	5.37865	8.75192	4.09313	6.44521	3.7799	489	1	2.85496	low_risk
TCGA-AB-2893-03A	0.0110885	4.86922	10.0993	5.487	8.56262	4.30748	212	1	3.24429	high_risk
TCGA-AB-2863-03A	0	5.90828	9.8759	3.30835	11.4697	4.94299	31	1	3.16788	low_risk
TCGA-AB-2871-03A	0	3.98956	9.13825	2.40263	7.84002	4.83595	153	0	2.99445	low_risk
TCGA-AB-2987-03A	0.0317152	6.61806	8.60445	3.49218	1.5121	4.24031	184	1	3.2434	high_risk
TCGA-AB-2897-03A	0	5.54026	9.69664	1.89827	14.7146	3.4874	243	0	2.57625	low_risk
TCGA-AB-2884-03A	0.0172596	7.58618	9.86736	3.28574	9.74627	5.15781	731	1	3.37451	high_risk
TCGA-AB-2882-03A	0.0996696	5.15004	9.44981	3.97927	11.8522	4.49346	365	1	2.71824	low_risk
TCGA-AB-2877-03A	0.0185325	4.82482	9.39917	3.65688	11.5836	4.62785	638	0	2.89203	low_risk
TCGA-AB-2889-03A	0	2.53695	9.83118	3.33919	13.5936	4.53494	304	0	2.73445	low_risk
TCGA-AB-2808-03A	0.0417202	3.13277	8.85017	4.03667	12.3582	4.3764	2861	0	2.52776	low_risk
TCGA-AB-2983-03A	0.0156529	3.49162	8.99154	2.69809	5.54182	4.39785	335	1	2.93637	low_risk
TCGA-AB-2830-03A	0	5.40973	9.29012	3.19672	12.863	4.80205	275	1	2.89732	low_risk
TCGA-AB-2929-03A	0	6.36186	10.4428	5.62128	5.2177	5.69375	123	1	3.90701	high_risk
TCGA-AB-2836-03A	0	5.41713	9.65754	5.33517	8.68296	4.69646	518	1	3.27358	high_risk
TCGA-AB-2856-03A	0	4.62871	10.8215	4.18275	13.2104	5.08535	150	1	3.26971	high_risk
TCGA-AB-2844-03A	0.0160684	4.02232	9.66993	3.83408	13.57	4.36809	122	1	2.75582	low_risk
TCGA-AB-2908-03A	0.0104818	5.49857	9.49345	4.21897	11.3639	5.09505	31	1	3.10922	low_risk
TCGA-AB-2869-03A	0	4.99088	9.68941	3.13257	11.1753	5.2364	243	0	3.129	low_risk
TCGA-AB-2996-03A	0.0643253	4.67948	9.35153	4.26223	11.8179	4.66633	1581	0	2.79265	low_risk
TCGA-AB-2867-03A	0.0163494	5.4128	9.10863	2.565	12.6081	4.07151	184	1	2.6571	low_risk
TCGA-AB-2826-03A	0	2.37806	9.63731	3.97288	11.7216	3.70293	731	1	2.6387	low_risk
TCGA-AB-2872-03A	0	4.7402	8.7431	2.40147	14.6302	2.32221	638	0	2.10136	low_risk
TCGA-AB-2840-03A	0	4.50869	8.69968	3.77279	13.322	3.12695	28	1	2.36902	low_risk
TCGA-AB-3008-03A	0	5.07401	9.46967	2.19451	11.6826	4.61419	822	1	2.89065	low_risk
TCGA-AB-2992-03A	0.0169165	5.92818	9.34395	3.62944	12.806	3.76761	1706	1	2.72196	low_risk
TCGA-AB-3011-03A	0.0493428	3.36282	9.60557	2.51668	12.9926	4.21667	1885	0	2.55948	low_risk
TCGA-AB-2914-03A	0.036103	1.24082	9.4059	4.42233	12.1278	4.57807	792	0	2.60388	low_risk
TCGA-AB-2818-03A	0	2.67482	9.52931	3.36138	7.78086	4.32952	303	1	2.93634	low_risk
TCGA-AB-2986-03A	0	3.05432	9.35651	2.1892	8.07223	4.67937	212	1	2.92501	low_risk
TCGA-AB-2847-03A	0.107071	6.22557	9.46764	5.76847	11.9578	5.15962	608	1	2.99188	low_risk
TCGA-AB-2805-03A	0	5.30029	9.73211	5.74125	6.38994	4.7335	577	1	3.42681	high_risk
TCGA-AB-2819-03A	0.0251745	2.10923	9.56216	3.31823	13.5474	4.21791	2496	0	2.52609	low_risk
TCGA-AB-2976-03A	0.0134098	4.6505	9.25159	4.83831	6.21107	4.58508	915	1	3.18211	high_risk
TCGA-AB-2895-03A	0	3.388	10.0003	3.82944	9.10206	4.98132	153	1	3.1755	high_risk
TCGA-AB-3012-03A	0.0156386	3.76386	8.70245	4.30116	14.9411	3.39293	1887	0	2.2777	low_risk
TCGA-AB-2874-03A	0.0206388	4.25757	9.8382	3.87833	14.9005	4.07445	396	0	2.67361	low_risk
TCGA-AB-2862-03A	0.0183798	2.78446	9.24025	2.25204	14.6285	1.51531	1430	0	1.86646	low_risk
TCGA-AB-2980-03A	0.0119694	2.83533	8.5108	3.52228	13.5324	3.65397	699	0	2.2681	low_risk
TCGA-AB-2865-03A	0.0210962	4.73355	10.3045	5.75684	10.7185	5.17448	61	1	3.33418	high_risk
TCGA-AB-2835-03A	0.0148347	5.35883	10.7281	6.0915	8.69238	4.88684	1673	0	3.54805	high_risk
TCGA-AB-2878-03A	0	5.18884	9.03412	3.62561	11.5356	4.82983	365	1	2.919	low_risk
TCGA-AB-2936-03A	0.118116	6.06774	9.56393	3.01819	6.97798	3.1392	59	0	2.69995	low_risk
TCGA-AB-2880-03A	0.0183847	5.42212	9.87566	3.85954	12.9286	4.99599	424	1	3.05405	low_risk
TCGA-AB-2925-03A	0.0125586	2.73215	10.4136	5.14194	12.5187	4.50311	243	1	2.98253	low_risk
