# Supplementary material for: NET-related gene signature for predicting AML prognosis
Source: Sci Rep. 2024 Apr 20;14:9115. doi: 10.1038/s41598-024-59464-y (PMC11032381; doi:10.1038/s41598-024-59464-y)
Supplement: Supplementary file 5 — Supplementary Table S4. [file 41598_2024_59464_MOESM5_ESM.xlsx]

## Sheet: Table S4
Table S4: Nomogram plots created by risk score and clinical indicators
sample	risk_score	risk_group	id	age	FAB	WBC	gender	OS	_PATIENT	OS.time	OS.status	Time	Status	nomo.pred
TCGA-AB-2851-03A	3.08868	low_risk	TCGA-AB-2851	66	M5	79	female	1	TCGA-AB-2851	242	dead	242	1	0.786393
TCGA-AB-2822-03A	2.66266	low_risk	TCGA-AB-2822	65	M0 Undifferentiated	3	male	1	TCGA-AB-2822	973	dead	973	1	-0.952517
TCGA-AB-2939-03A	2.48531	low_risk	TCGA-AB-2939	72	M1	38	male	0	TCGA-AB-2939	455	alive	455	0	-0.0426109
TCGA-AB-2937-03A	2.58566	low_risk	TCGA-AB-2937	36	M1	43	female	1	TCGA-AB-2937	215	dead	215	1	-0.637147
TCGA-AB-2917-03A	2.9805	low_risk	TCGA-AB-2917	41	M0 Undifferentiated	48	female	0	TCGA-AB-2917	1216	alive	1216	0	-0.532311
TCGA-AB-2849-03A	2.57769	low_risk	TCGA-AB-2849	39	M0 Undifferentiated	5	male	0	TCGA-AB-2849	2220	alive	2220	0	-1.89644
TCGA-AB-3007-03A	2.463	low_risk	TCGA-AB-3007	35	M3	2	male	0	TCGA-AB-3007	1581	alive	1581	0	-1.58804
TCGA-AB-2948-03A	2.78612	low_risk	TCGA-AB-2948	67	M4	26	male	1	TCGA-AB-2948	580	dead	580	1	0.0649128
TCGA-AB-2971-03A	2.44907	low_risk	TCGA-AB-2971	76	M4	5	female	1	TCGA-AB-2971	792	dead	792	1	-0.0703876
TCGA-AB-2955-03A	2.14286	low_risk	TCGA-AB-2955	56	M2	203	female	1	TCGA-AB-2955	489	dead	489	1	0.0221597
TCGA-AB-2892-03A	2.5533	low_risk	TCGA-AB-2892	42	M4	38	female	0	TCGA-AB-2892	943	alive	943	0	-0.728799
TCGA-AB-2898-03A	2.85281	low_risk	TCGA-AB-2898	69	M1	10	female	0	TCGA-AB-2898	393	alive	393	0	0.643602
TCGA-AB-2857-03A	3.14321	low_risk	TCGA-AB-2857	54	M6	2	male	1	TCGA-AB-2857	306	dead	306	1	0.709964
TCGA-AB-2995-03A	3.04978	low_risk	TCGA-AB-2995	63	M2	1	male	0	TCGA-AB-2995	1551	alive	1551	0	0.210537
TCGA-AB-2928-03A	3.36006	high_risk	TCGA-AB-2928	43	M1	172	female	1	TCGA-AB-2928	59	dead	59	1	1.7794
TCGA-AB-2913-03A	2.78714	low_risk	TCGA-AB-2913	61	M0 Undifferentiated	62	male	0	TCGA-AB-2913	1216	alive	1216	0	-0.475052
TCGA-AB-2866-03A	3.52415	high_risk	TCGA-AB-2866	67	M1	31	male	1	TCGA-AB-2866	153	dead	153	1	1.58442
TCGA-AB-2927-03A	3.34166	high_risk	TCGA-AB-2927	88	M1	3	female	1	TCGA-AB-2927	90	dead	90	1	2.0483
TCGA-AB-2870-03A	3.09962	low_risk	TCGA-AB-2870	76	M1	34	male	1	TCGA-AB-2870	153	dead	153	1	1.13646
TCGA-AB-2956-03A	3.82066	high_risk	TCGA-AB-2956	61	M5	8	male	1	TCGA-AB-2956	183	dead	183	1	1.14401
TCGA-AB-3002-03A	3.28008	high_risk	TCGA-AB-3002	68	M2	6	male	1	TCGA-AB-3002	1431	dead	1431	1	0.803413
TCGA-AB-2834-03A	2.48555	low_risk	TCGA-AB-2834	33	M4	26	male	1	TCGA-AB-2834	245	dead	245	1	-1.51975
TCGA-AB-2875-03A	2.75151	low_risk	TCGA-AB-2875	43	M2	4	male	0	TCGA-AB-2875	212	alive	212	0	-0.91585
TCGA-AB-2901-03A	3.36065	high_risk	TCGA-AB-2901	27	M2	90	male	0	TCGA-AB-2901	59	alive	59	0	0.216784
TCGA-AB-2858-03A	2.72216	low_risk	TCGA-AB-2858	75	M2	8	female	1	TCGA-AB-2858	577	dead	577	1	0.366602
TCGA-AB-2853-03A	2.92352	low_risk	TCGA-AB-2853	51	M1	104	male	1	TCGA-AB-2853	89	dead	89	1	0.504302
TCGA-AB-2846-03A	2.88756	low_risk	TCGA-AB-2846	57	M4	14	female	1	TCGA-AB-2846	1402	dead	1402	1	0.169427
TCGA-AB-2994-03A	2.57377	low_risk	TCGA-AB-2994	25	M3	8	male	0	TCGA-AB-2994	1798	alive	1798	0	-1.66478
TCGA-AB-2991-03A	2.28499	low_risk	TCGA-AB-2991	40	M3		female	0	TCGA-AB-2991	1826	alive	1826	0
TCGA-AB-2886-03A	2.57314	low_risk	TCGA-AB-2886	26	M2	11	male	0	TCGA-AB-2886	181	alive	181	0	-1.7122
TCGA-AB-2806-03A	2.51124	low_risk	TCGA-AB-2806	46	M1	29	male	1	TCGA-AB-2806	945	dead	945	1	-0.862779
TCGA-AB-2873-03A	3.07819	low_risk	TCGA-AB-2873	51	M5	15	female	0	TCGA-AB-2873	273	alive	273	0	-0.112984
TCGA-AB-2885-03A	3.80443	high_risk	TCGA-AB-2885	71	M0 Undifferentiated	5	male	1	TCGA-AB-2885	214	dead	214	1	1.25559
TCGA-AB-2876-03A	2.34748	low_risk	TCGA-AB-2876	45	M2	29	female	0	TCGA-AB-2876	1219	alive	1219	0	-1.08801
TCGA-AB-2815-03A	2.63476	low_risk	TCGA-AB-2815	49	M4	57	male	1	TCGA-AB-2815	822	dead	822	1	-0.55929
TCGA-AB-2810-03A	3.07078	low_risk	TCGA-AB-2810	76	M2	62	female	1	TCGA-AB-2810	31	dead	31	1	1.36128
TCGA-AB-3009-03A	3.04613	low_risk	TCGA-AB-3009	23	M4	27	male	1	TCGA-AB-3009	577	dead	577	1	-0.837525
TCGA-AB-2859-03A	3.13008	low_risk	TCGA-AB-2859	40	M2	8	male	1	TCGA-AB-2859	304	dead	304	1	-0.317025
TCGA-AB-2934-03A	3.13558	low_risk	TCGA-AB-2934	65	M1	68	male	0	TCGA-AB-2934	28	alive	28	0	1.07865
TCGA-AB-2919-03A	2.62777	low_risk	TCGA-AB-2919	54	M1	13	female	0	TCGA-AB-2919	61	alive	61	0	-0.198667
TCGA-AB-3000-03A	2.86203	low_risk	TCGA-AB-3000	25	M2	99	male	0	TCGA-AB-3000	1249	alive	1249	0	-0.664195
TCGA-AB-2973-03A	2.60028	low_risk	TCGA-AB-2973	68	M4	15	female	1	TCGA-AB-2973	609	dead	609	1	0.0120872
TCGA-AB-2924-03A	3.1746	high_risk	TCGA-AB-2924	59	M4	30	male	0	TCGA-AB-2924	90	alive	90	0	0.525901
TCGA-AB-2938-03A	3.21712	high_risk	TCGA-AB-2938	76	M7	4	male	1	TCGA-AB-2938	304	dead	304	1	1.06641
TCGA-AB-2935-03A	3.03796	low_risk	TCGA-AB-2935	66	M4	2	male	1	TCGA-AB-2935	61	dead	61	1	0.321268
TCGA-AB-2814-03A	3.33691	high_risk	TCGA-AB-2814	39	M0 Undifferentiated	2	female	1	TCGA-AB-2814	792	dead	792	1	-0.265712
TCGA-AB-2899-03A	3.448	high_risk	TCGA-AB-2899	76	M4	3	female	1	TCGA-AB-2899	671	dead	671	1	1.67414
TCGA-AB-3001-03A	2.34025	low_risk	TCGA-AB-3001	31	M3	2	female	0	TCGA-AB-3001	1581	alive	1581	0	-1.61379
TCGA-AB-2813-03A	3.23542	high_risk	TCGA-AB-2813	78	M4	10	male	1	TCGA-AB-2813	31	dead	31	1	1.09322
TCGA-AB-2942-03A	2.75416	low_risk	TCGA-AB-2942	67	M4	37	female	0	TCGA-AB-2942	641	alive	641	0	0.394462
TCGA-AB-2911-03A	2.53321	low_risk	TCGA-AB-2911	51	M4	50	female	0	TCGA-AB-2911	1186	alive	1186	0	-0.406822
TCGA-AB-2825-03A	3.7269	high_risk	TCGA-AB-2825	31	M5	137	female	1	TCGA-AB-2825	212	dead	212	1	1.19857
TCGA-AB-2998-03A	2.87476	low_risk	TCGA-AB-2998	68	M3	29	female	1	TCGA-AB-2998	31	dead	31	1	0.65074
TCGA-AB-2916-03A	2.77599	low_risk	TCGA-AB-2916	48	M4	12	female	0	TCGA-AB-2916	882	alive	882	0	-0.319317
TCGA-AB-2839-03A	2.93777	low_risk	TCGA-AB-2839	51	M2	42	female	1	TCGA-AB-2839	486	dead	486	1	0.22118
TCGA-AB-2965-03A	3.06888	low_risk	TCGA-AB-2965	60	M4	68	male	1	TCGA-AB-2965	335	dead	335	1	0.617427
TCGA-AB-2843-03A	3.28664	high_risk	TCGA-AB-2843	77	M6	3	male	1	TCGA-AB-2843	215	dead	215	1	1.68304
TCGA-AB-2933-03A	3.2057	high_risk	TCGA-AB-2933	58	M4	101	male	1	TCGA-AB-2933	122	dead	122	1	1.01009
TCGA-AB-2894-03A	3.16047	low_risk	TCGA-AB-2894	50	M5	7	female	1	TCGA-AB-2894	181	dead	181	1	-0.0511657
TCGA-AB-2900-03A	3.32445	high_risk	TCGA-AB-2900	70	M1	48	male	1	TCGA-AB-2900	184	dead	184	1	1.4365
TCGA-AB-2966-03A	2.45178	low_risk	TCGA-AB-2966	57	M2	3	female	1	TCGA-AB-2966	854	dead	854	1	-0.700488
TCGA-AB-2963-03A	2.8081	low_risk	TCGA-AB-2963	56	M1	31	male	1	TCGA-AB-2963	1642	dead	1642	1	-0.0169842
TCGA-AB-2881-03A	3.06973	low_risk	TCGA-AB-2881	48	M1	33	female	0	TCGA-AB-2881	393	alive	393	0	0.522304
TCGA-AB-2950-03A	2.49943	low_risk	TCGA-AB-2950	34	M2	14	female	0	TCGA-AB-2950	306	alive	306	0	-1.25956
TCGA-AB-2821-03A	3.17643	high_risk	TCGA-AB-2821	64	M1	1	male	1	TCGA-AB-2821	822	dead	822	1	0.684913
TCGA-AB-2912-03A	3.0201	low_risk	TCGA-AB-2912	63	M4	18	male	1	TCGA-AB-2912	274	dead	274	1	0.300458
TCGA-AB-2812-03A	2.68726	low_risk	TCGA-AB-2812	25	M2	34	female	1	TCGA-AB-2812	366	dead	366	1	-1.07886
TCGA-AB-2817-03A	3.21371	high_risk	TCGA-AB-2817	64	M2	77	male	1	TCGA-AB-2817	273	dead	273	1	1.02294
TCGA-AB-2970-03A	2.86627	low_risk	TCGA-AB-2970	34	M4	20	female	1	TCGA-AB-2970	305	dead	305	1	-0.543342
TCGA-AB-2984-03A	2.09395	low_risk	TCGA-AB-2984	38	M1	40	male	0	TCGA-AB-2984	1157	alive	1157	0	-1.77403
TCGA-AB-2828-03A	2.7352	low_risk	TCGA-AB-2828	55	M4	22	male	0	TCGA-AB-2828	2284	alive	2284	0	-0.423266
TCGA-AB-2883-03A	2.08537	low_risk	TCGA-AB-2883	60	M5	7	male	0	TCGA-AB-2883	730	alive	730	0	-1.94657
TCGA-AB-2959-03A	2.85496	low_risk	TCGA-AB-2959	71	M0 Undifferentiated	1	male	1	TCGA-AB-2959	489	dead	489	1	-0.44083
TCGA-AB-2893-03A	3.24429	high_risk	TCGA-AB-2893	45	M5	5	male	1	TCGA-AB-2893	212	dead	212	1	-0.386373
TCGA-AB-2863-03A	3.16788	low_risk	TCGA-AB-2863	63	M1	46	male	1	TCGA-AB-2863	31	dead	31	1	0.930678
TCGA-AB-2871-03A	2.99445	low_risk	TCGA-AB-2871	51	M1	2	male	0	TCGA-AB-2871	153	alive	153	0	-0.0324849
TCGA-AB-2987-03A	3.2434	high_risk	TCGA-AB-2987	75	M5	7	female	1	TCGA-AB-2987	184	dead	184	1	0.871091
TCGA-AB-2897-03A	2.57625	low_risk	TCGA-AB-2897	50	M3	3	female	0	TCGA-AB-2897	243	alive	243	0	-0.602059
TCGA-AB-2884-03A	3.37451	high_risk	TCGA-AB-2884	44	M1	14	female	1	TCGA-AB-2884	731	dead	731	1	0.811071
TCGA-AB-2882-03A	2.71824	low_risk	TCGA-AB-2882	73	M2	2	female	1	TCGA-AB-2882	365	dead	365	1	0.258689
TCGA-AB-2877-03A	2.89203	low_risk	TCGA-AB-2877	60	M1	12	female	0	TCGA-AB-2877	638	alive	638	0	0.446105
TCGA-AB-2889-03A	2.73445	low_risk	TCGA-AB-2889	55	M4	31	male	0	TCGA-AB-2889	304	alive	304	0	-0.366222
TCGA-AB-2808-03A	2.52776	low_risk	TCGA-AB-2808	23	M2	32	male	0	TCGA-AB-2808	2861	alive	2861	0	-1.74899
TCGA-AB-2983-03A	2.93637	low_risk	TCGA-AB-2983	45	M0 Undifferentiated	2	male	1	TCGA-AB-2983	335	dead	335	1	-1.09853
TCGA-AB-2830-03A	2.89732	low_risk	TCGA-AB-2830	64	M4	3	female	1	TCGA-AB-2830	275	dead	275	1	0.332632
TCGA-AB-2929-03A	3.90701	high_risk	TCGA-AB-2929	71	M0 Undifferentiated	6	female	1	TCGA-AB-2929	123	dead	123	1	1.75698
TCGA-AB-2836-03A	3.27358	high_risk	TCGA-AB-2836	35	M4	53	male	1	TCGA-AB-2836	518	dead	518	1	0.103933
TCGA-AB-2856-03A	3.26971	high_risk	TCGA-AB-2856	63	M4	77	male	1	TCGA-AB-2856	150	dead	150	1	1.1223
TCGA-AB-2844-03A	2.75582	low_risk	TCGA-AB-2844	63	M2	17	male	1	TCGA-AB-2844	122	dead	122	1	-0.202868
TCGA-AB-2908-03A	3.10922	low_risk	TCGA-AB-2908	81	M2	2	male	1	TCGA-AB-2908	31	dead	31	1	0.880571
TCGA-AB-2869-03A	3.129	low_risk	TCGA-AB-2869	64	M2	3	female	0	TCGA-AB-2869	243	alive	243	0	0.708372
TCGA-AB-2996-03A	2.79265	low_risk	TCGA-AB-2996	74	M2	3	male	0	TCGA-AB-2996	1581	alive	1581	0	0.112716
TCGA-AB-2867-03A	2.6571	low_risk	TCGA-AB-2867	66	M2	3	female	1	TCGA-AB-2867	184	dead	184	1	-0.0597648
TCGA-AB-2826-03A	2.6387	low_risk	TCGA-AB-2826	64	M4	132	female	1	TCGA-AB-2826	731	dead	731	1	0.714342
TCGA-AB-2872-03A	2.10136	low_risk	TCGA-AB-2872	42	M3	2	male	0	TCGA-AB-2872	638	alive	638	0	-2.00693
TCGA-AB-2840-03A	2.36902	low_risk	TCGA-AB-2840	74	M3	32	male	1	TCGA-AB-2840	28	dead	28	1	-0.347695
TCGA-AB-3008-03A	2.89065	low_risk	TCGA-AB-3008	22	M1	115	male	1	TCGA-AB-3008	822	dead	822	1	-0.382749
TCGA-AB-2992-03A	2.72196	low_risk	TCGA-AB-2992	32	M1	5	female	1	TCGA-AB-2992	1706	dead	1706	1	-0.768033
TCGA-AB-3011-03A	2.55948	low_risk	TCGA-AB-3011	21	M1	8	female	0	TCGA-AB-3011	1885	alive	1885	0	-1.37603
TCGA-AB-2914-03A	2.60388	low_risk	TCGA-AB-2914	22	M2	52	female	0	TCGA-AB-2914	792	alive	792	0	-1.20196
TCGA-AB-2818-03A	2.93634	low_risk	TCGA-AB-2818	62	M2	75	female	1	TCGA-AB-2818	303	dead	303	1	0.774295
TCGA-AB-2986-03A	2.92501	low_risk	TCGA-AB-2986	31	M2	13	female	1	TCGA-AB-2986	212	dead	212	1	-0.610442
TCGA-AB-2847-03A	2.99188	low_risk	TCGA-AB-2847	53	M1	3	male	1	TCGA-AB-2847	608	dead	608	1	0.0315893
TCGA-AB-2805-03A	3.42681	high_risk	TCGA-AB-2805	77	M0 Undifferentiated	92	male	1	TCGA-AB-2805	577	dead	577	1	1.34182
TCGA-AB-2819-03A	2.52609	low_risk	TCGA-AB-2819	52	M2	4	female	0	TCGA-AB-2819	2496	alive	2496	0	-0.718533
TCGA-AB-2976-03A	3.18211	high_risk	TCGA-AB-2976	53	M1	88	male	1	TCGA-AB-2976	915	dead	915	1	0.917595
TCGA-AB-2895-03A	3.1755	high_risk	TCGA-AB-2895	41	M1	134	female	1	TCGA-AB-2895	153	dead	153	1	1.14612
TCGA-AB-3012-03A	2.2777	low_risk	TCGA-AB-3012	53	M3	1	male	0	TCGA-AB-3012	1887	alive	1887	0	-1.36156
TCGA-AB-2874-03A	2.67361	low_risk	TCGA-AB-2874	59	M2	12	male	0	TCGA-AB-2874	396	alive	396	0	-0.504165
TCGA-AB-2862-03A	1.86646	low_risk	TCGA-AB-2862	33	M3	1	female	0	TCGA-AB-2862	1430	alive	1430	0	-2.39175
TCGA-AB-2980-03A	2.2681	low_risk	TCGA-AB-2980	50	M3	1	male	0	TCGA-AB-2980	699	alive	699	0	-1.47163
TCGA-AB-2865-03A	3.33418	high_risk	TCGA-AB-2865	75	M1	6	male	1	TCGA-AB-2865	61	dead	61	1	1.33647
TCGA-AB-2835-03A	3.54805	high_risk	TCGA-AB-2835	48	M5	116	male	0	TCGA-AB-2835	1673	alive	1673	0	0.961177
TCGA-AB-2878-03A	2.919	low_risk	TCGA-AB-2878	47	M2	12	female	1	TCGA-AB-2878	365	dead	365	1	-0.130651
TCGA-AB-2936-03A	2.69995	low_risk	TCGA-AB-2936	61	M0 Undifferentiated	2	female	0	TCGA-AB-2936	59	alive	59	0	-0.703189
TCGA-AB-2880-03A	3.05405	low_risk	TCGA-AB-2880	24	M1	224	male	1	TCGA-AB-2880	424	dead	424	1	0.673837
TCGA-AB-2925-03A	2.98253	low_risk	TCGA-AB-2925	57	M5	99	male	1	TCGA-AB-2925	243	dead	243	1	0.135443
