# Supplementary material for: NET-related gene signature for predicting AML prognosis
Source: Sci Rep. 2024 Apr 20;14:9115. doi: 10.1038/s41598-024-59464-y (PMC11032381; doi:10.1038/s41598-024-59464-y)
Supplement: Supplementary file 6 — Supplementary Table S5. [file 41598_2024_59464_MOESM6_ESM.xlsx]

## Sheet: Table S5
Table S5:DEGs between high- and low-risk patients
gene	baseMean	log2FoldChange	lfcSE	stat	pvalue	padj	group
ITGB2	19506.8	1.01234	0.261317	3.874	0.000107063	0.00356079	up
PLEC	13940.2	1.10642	0.225129	4.91461	8.89574e-07	0.000131482	up
TSC22D3	11479	1.02972	0.195674	5.26241	1.42177e-07	3.55729e-05	up
C10orf54	10723.5	1.21087	0.26331	4.59864	4.25259e-06	0.000387724	up
CST3	7373.23	1.06127	0.315239	3.36655	0.000761157	0.0130957	up
KIAA0125	7012.93	1.06346	0.357338	2.97606	0.00291982	0.031492	up
FGR	5927.92	1.03975	0.355319	2.92624	0.00343087	0.0349673	up
ITGAM	5244.06	1.18434	0.318073	3.72348	0.000196495	0.00536521	up
TNFRSF1B	5061.92	1.1822	0.313495	3.77104	0.00016257	0.00473257	up
CD163	4616.1	2.40067	0.550107	4.364	1.27705e-05	0.000789769	up
CD4	4471.18	1.12457	0.297224	3.78359	0.000154582	0.00459938	up
TCF4	3977	1.11545	0.286783	3.88953	0.000100439	0.00341769	up
LGALS1	3856.42	1.08434	0.297732	3.642	0.000270531	0.00661739	up
IGF2R	3709.56	1.00507	0.304868	3.29675	0.000978105	0.0154886	up
THBS1	3664.67	3.05458	0.427578	7.14391	9.071e-13	1.57839e-09	up
LMNA	3501.29	1.45381	0.318249	4.56814	4.92073e-06	0.000427144	up
CDC42EP3	3062.29	1.04656	0.26699	3.91984	8.86069e-05	0.00312335	up
SCPEP1	3048.68	1.03098	0.329196	3.1318	0.00173738	0.0226683	up
SLC11A1	2844.1	1.25269	0.408322	3.0679	0.00215569	0.0258285	up
DPYSL2	2727.2	1.2529	0.281305	4.4539	8.43245e-06	0.000617213	up
OAS2	2546.51	1.22514	0.264802	4.62662	3.7169e-06	0.000350617	up
OAS3	2492.62	1.24067	0.244621	5.07181	3.94053e-07	7.35842e-05	up
S100A10	2419.96	1.07933	0.331274	3.25812	0.00112155	0.0169663	up
FGD2	2417.12	1.13021	0.354471	3.18844	0.00143041	0.0198828	up
S100A6	2402.07	1.17909	0.255331	4.61787	3.87695e-06	0.00036287	up
MS4A7	2340.72	1.22869	0.33201	3.70076	0.000214952	0.00567444	up
SORT1	2304.74	1.29154	0.385765	3.34799	0.000813987	0.0137451	up
LILRB2	2278.81	1.30737	0.399018	3.27647	0.00105115	0.0162714	up
HK3	2219.36	1.35135	0.447891	3.01713	0.00255179	0.0289523	up
C5AR1	2210.97	1.21902	0.434492	2.80563	0.00502188	0.0447115	up
TYMP	2160.82	1.00898	0.300342	3.35943	0.000781028	0.0133476	up
SH3TC1	1997.99	1.37657	0.245938	5.5972	2.17844e-08	8.42843e-06	up
MAFB	1809.22	1.52425	0.46557	3.27394	0.00106059	0.0163817	up
SLC7A7	1739.37	1.12902	0.364017	3.10156	0.00192504	0.0240275	up
GABBR1	1716.36	1.11311	0.350341	3.17721	0.00148702	0.020447	up
SDK2	1705.67	1.30042	0.467827	2.77971	0.0054407	0.0466985	up
LDLR	1690.33	1.1819	0.225045	5.25186	1.50567e-07	3.71863e-05	up
SLC43A2	1652.37	1.18012	0.278751	4.2336	2.2998e-05	0.00122236	up
ID2	1638.69	1.03037	0.283247	3.6377	0.000275079	0.00667743	up
HELZ2	1621.23	1.10226	0.233323	4.72418	2.31049e-06	0.000253432	up
GPR124	1564.73	1.12208	0.313457	3.5797	0.000343989	0.00770404	up
MX1	1499.46	1.83465	0.338161	5.42538	5.78304e-08	1.84484e-05	up
IRF7	1471.19	1.03663	0.217253	4.77156	1.82807e-06	0.000218689	up
SOCS2	1461.34	1.4737	0.367329	4.01193	6.02231e-05	0.00239647	up
FN1	1448.83	2.39058	0.295552	8.0885	6.04039e-16	2.8904e-12	up
IFITM3	1443.02	1.24853	0.353122	3.53569	0.000406716	0.00862099	up
IFI44L	1425.6	1.48023	0.457463	3.23573	0.00121332	0.0178883	up
LILRA1	1340.9	1.01989	0.359452	2.83735	0.004549	0.0418783	up
LRRC25	1295.58	1.11867	0.355577	3.14606	0.00165486	0.0218586	up
NR4A1	1288.96	1.17196	0.319425	3.66896	0.000243535	0.00614232	up
NRGN	1259.89	1.2786	0.295755	4.32317	1.538e-05	0.000901083	up
MYOF	1240.75	1.39212	0.401501	3.46729	0.000525736	0.0102356	up
LILRB1	1218.99	1.31597	0.353384	3.72392	0.000196153	0.00535971	up
F2R	1205.58	1.04757	0.271958	3.85194	0.000117185	0.00380166	up
VNN1	1196.33	1.36077	0.44372	3.06674	0.0021641	0.0258969	up
MARCKS	1162.81	1.00194	0.361858	2.76889	0.00562481	0.0478072	up
LILRB4	1138.72	1.42505	0.470474	3.02896	0.002454	0.0282023	up
ATP10A	1083.21	1.11689	0.353368	3.1607	0.00157389	0.0211428	up
FHL1	1055.68	1.23529	0.276592	4.4661	7.96588e-06	0.000594429	up
FAM129B	1051.73	1.04086	0.305901	3.40259	0.000667492	0.0120416	up
CD109	1039.48	1.51118	0.434624	3.47698	0.000507093	0.00996511	up
CCDC50	1035.75	1.00065	0.334747	2.98927	0.00279649	0.0306039	up
OAS1	1023.41	1.05469	0.263931	3.9961	6.43951e-05	0.00250265	up
DOK2	1007.86	1.02315	0.256309	3.99185	6.55598e-05	0.00253249	up
TCN2	952.101	1.15955	0.347581	3.33605	0.000849779	0.0141273	up
LGALS3	943.695	1.03667	0.326802	3.17216	0.00151309	0.0206719	up
LY86	929.291	1.13777	0.36985	3.0763	0.0020959	0.0253341	up
MRC1	925.49	1.42547	0.503436	2.83149	0.00463318	0.0424307	up
SCD	900.525	1.25619	0.297963	4.21593	2.48754e-05	0.00129207	up
AREG	892.796	1.75466	0.489834	3.58216	0.000340765	0.0076683	up
HOPX	890.709	1.1533	0.390135	2.95617	0.00311489	0.0329122	up
LILRB3	881.875	1.03218	0.338937	3.04533	0.00232422	0.0272423	up
PTK2	826.706	1.53498	0.402292	3.81559	0.00013586	0.00422147	up
ADAMTS10	825.619	1.16247	0.327668	3.54772	0.000388579	0.00836625	up
BLNK	820.78	1.13336	0.404828	2.79962	0.0051163	0.045118	up
HMOX1	818.303	1.819	0.367965	4.9434	7.67729e-07	0.000118506	up
VSIG4	815.247	1.26091	0.457005	2.75907	0.0057966	0.0487478	up
DDIT4	807.109	1.86439	0.293231	6.35809	2.04279e-10	1.73778e-07	up
SIGLEC1	794.124	2.39585	0.476071	5.03254	4.84033e-07	8.34016e-05	up
SETBP1	785.266	1.62385	0.400804	4.05147	5.08964e-05	0.00215527	up
UPP1	763.794	1.27539	0.290114	4.39615	1.10189e-05	0.000719817	up
SRC	750.645	1.11184	0.258657	4.29853	1.71934e-05	0.000979436	up
GIMAP8	749.826	1.1259	0.33635	3.3474	0.00081574	0.0137565	up
SGMS2	748.936	1.19388	0.386331	3.0903	0.00199954	0.0246191	up
PTRF	747.848	1.57947	0.437936	3.60663	0.0003102	0.00721257	up
SLC8A1	722.296	1.24397	0.415417	2.99451	0.00274888	0.0303093	up
CRHBP	720.989	2.04717	0.343659	5.95698	2.56941e-09	1.52881e-06	up
ADAP2	716.594	1.14079	0.346424	3.29304	0.000991109	0.0156456	up
LDLRAD3	704.229	1.74362	0.42881	4.06619	4.77871e-05	0.00206939	up
MYLK	678.45	1.11352	0.265055	4.20108	2.65646e-05	0.00135737	up
TFEB	678.23	1.18563	0.235626	5.03182	4.85843e-07	8.34016e-05	up
KLF9	675.493	1.0709	0.267125	4.00899	6.09796e-05	0.00241652	up
EHD2	674.473	1.58448	0.393907	4.02247	5.75905e-05	0.00232801	up
C1QA	665.655	2.966	0.489662	6.05723	1.38485e-09	9.14024e-07	up
C1QB	664.369	3.20647	0.50022	6.41011	1.45411e-10	1.26511e-07	up
CDC42BPA	649.74	1.69343	0.485396	3.48876	0.000485263	0.00972583	up
ITGB2-AS1	645.721	1.04319	0.316748	3.29345	0.000989655	0.0156291	up
OLFML2A	642.312	2.08446	0.417046	4.99814	5.78858e-07	9.51041e-05	up
SLC15A3	628.755	1.16931	0.377739	3.09554	0.00196455	0.0243203	up
RECK	627.957	1.22632	0.252812	4.8507	1.23028e-06	0.000166418	up
FBP1	627.601	1.29291	0.399722	3.23454	0.00121841	0.0179461	up
LILRA5	622.011	1.40882	0.482416	2.92034	0.00349647	0.0353348	up
SPRY1	616.99	1.00132	0.345411	2.89891	0.00374458	0.0369547	up
PEAR1	599.256	1.48578	0.400972	3.70544	0.000211022	0.00562154	up
EPB41L3	592.473	2.54151	0.477436	5.32325	1.01929e-07	2.72864e-05	up
DHRS9	580.909	1.18666	0.422635	2.80776	0.00498876	0.0445163	up
CDH23	577.542	1.07944	0.262057	4.11912	3.80325e-05	0.00174991	up
SRGAP1	556.922	1.56582	0.33082	4.73314	2.21073e-06	0.000246747	up
HEG1	547.883	1.19225	0.260083	4.58409	4.55958e-06	0.000407387	up
LINC01272	546.007	1.46334	0.471359	3.10452	0.00190588	0.0238818	up
CD300C	544.301	1.12796	0.342006	3.29808	0.000973486	0.0154503	up
SLC41A1	541.722	1.02518	0.291692	3.51459	0.00044043	0.00910372	up
CALCRL	531.066	2.09254	0.375866	5.56724	2.58801e-08	9.61862e-06	up
METRNL	527.23	1.02291	0.248134	4.1224	3.74944e-05	0.00173167	up
KIAA1462	523.265	2.24452	0.467549	4.80061	1.58185e-06	0.000199194	up
HNMT	522.232	1.23002	0.434008	2.83409	0.00459569	0.0421687	up
MS4A4A	522.23	1.52381	0.398361	3.82521	0.000130663	0.00411602	up
PDK4	519.791	2.18107	0.429829	5.07428	3.88972e-07	7.29914e-05	up
KCNQ1	514.715	1.03007	0.308944	3.33416	0.000855576	0.0141842	up
ITGA7	510.711	1.22315	0.328285	3.72587	0.000194639	0.00534121	up
DPYSL3	507.557	1.30169	0.44132	2.94955	0.00318242	0.0333931	up
ALDH1A1	500.21	1.85767	0.488455	3.80315	0.000142869	0.00438826	up
IFIT3	490.361	1.053	0.229177	4.59471	4.33348e-06	0.000394038	up
PLXNA1	479.537	1.03947	0.259996	3.99801	6.38783e-05	0.00249268	up
EPSTI1	473.852	1.4372	0.3183	4.51523	6.3249e-06	0.000510809	up
KIAA0226L	470.265	1.06255	0.331716	3.20318	0.00135921	0.0193068	up
ZNF532	468.335	1.57449	0.372602	4.22565	2.38248e-05	0.00125108	up
C1QC	465.345	2.86432	0.4913	5.83009	5.53987e-09	2.91846e-06	up
HPGD	460.803	1.60494	0.467284	3.43462	0.000593394	0.0111406	up
TNC	452.438	1.30566	0.333688	3.91281	9.12282e-05	0.00319224	up
SECTM1	451.42	1.54939	0.410695	3.7726	0.000161556	0.00471631	up
EPS8	448.859	1.33726	0.356079	3.75551	0.000172987	0.0049388	up
GBP1	447.099	1.34575	0.337067	3.99254	6.53694e-05	0.00253024	up
FAM20C	441.332	1.32411	0.333782	3.96698	7.27877e-05	0.00272743	up
LPL	425.889	2.59168	0.451567	5.73931	9.50614e-09	4.38439e-06	up
PDE4A	423.527	1.2709	0.319499	3.97781	6.95544e-05	0.002652	up
C10orf128	397.885	1.46876	0.367574	3.99581	6.44724e-05	0.00250311	up
CTSL	395.596	1.6714	0.352153	4.74623	2.07248e-06	0.000235254	up
CXCL16	392.175	1.61033	0.357687	4.50207	6.7295e-06	0.000532644	up
IL2RA	384.744	2.53974	0.3837	6.61907	3.61478e-11	4.19325e-08	up
FMNL2	378.759	1.3814	0.255822	5.39984	6.67006e-08	2.07342e-05	up
ABI3	378.49	1.40561	0.3012	4.66671	3.06064e-06	0.000307518	up
NRBP2	376.328	1.44736	0.249168	5.80877	6.29352e-09	3.25571e-06	up
CCR5	365.839	1.12423	0.353929	3.17644	0.00149097	0.0204793	up
PRX	351.52	1.32621	0.325392	4.07574	4.58683e-05	0.00199987	up
DOCK9	350.579	1.0392	0.298464	3.48183	0.000497995	0.00987488	up
SOCS2-AS1	350.043	1.50036	0.380515	3.94298	8.04768e-05	0.00293124	up
PLD2	347.02	1.00713	0.282454	3.56564	0.000362966	0.00799005	up
MYO7A	346.92	1.29743	0.428234	3.02972	0.00244784	0.0281568	up
TIAM1	344.762	1.03245	0.351456	2.93765	0.00330712	0.0341424	up
MSR1	338.707	2.56432	0.503445	5.09354	3.51434e-07	6.8639e-05	up
ARHGEF10	333.909	1.1169	0.336418	3.31999	0.000900222	0.0146946	up
RRAS	329.687	1.16723	0.22095	5.28278	1.2724e-07	3.29112e-05	up
AL133493.2	317.481	2.33754	0.490693	4.76375	1.90023e-06	0.000222697	up
METTL7B	313.215	1.41495	0.411361	3.43967	0.000582413	0.0109938	up
KCNE1	312.542	1.64473	0.369371	4.45277	8.47689e-06	0.000618103	up
IFIT2	307.68	1.14851	0.242683	4.73254	2.21732e-06	0.000246747	up
SCN3A	307.018	2.08942	0.525479	3.97622	7.00184e-05	0.00266033	up
SPATS2L	303.178	1.47586	0.282117	5.23137	1.68259e-07	4.02569e-05	up
SYTL4	295.801	1.21657	0.441841	2.75341	0.00589783	0.0493389	up
IL1R2	295.232	2.85344	0.555179	5.13969	2.75193e-07	5.82026e-05	up
UACA	292.387	1.09206	0.267652	4.08014	4.5009e-05	0.00197591	up
KCNMB1	286.651	1.20116	0.286311	4.19531	2.72497e-05	0.00137809	up
GPBAR1	283.14	1.11966	0.342524	3.26886	0.00107981	0.0166075	up
SLC9A9	281.169	1.08791	0.304497	3.5728	0.000353187	0.00785651	up
SERINC2	279.914	1.79131	0.404504	4.4284	9.49335e-06	0.000658979	up
LGMN	279.86	1.53664	0.30276	5.07542	3.86631e-07	7.29095e-05	up
CUEDC1	269.294	1.03396	0.29518	3.5028	0.000460388	0.00936456	up
EFCC1	268.815	1.58975	0.441857	3.59787	0.000320828	0.00736309	up
CXCR2P1	266.669	1.43157	0.433965	3.29882	0.000970908	0.0154221	up
FXYD6	263.302	1.29254	0.394757	3.27427	0.00105936	0.0163719	up
RP11-366L20.2	262.757	2.04248	0.502425	4.06525	4.79807e-05	0.00207074	up
C2	260.495	1.77967	0.400668	4.44175	8.92309e-06	0.000645607	up
CHRDL1	256.45	2.57243	0.517078	4.97493	6.52701e-07	0.000105426	up
CMKLR1	255.258	1.11544	0.343418	3.24804	0.00116205	0.0173903	up
ABCC3	254.922	1.50071	0.375671	3.99474	6.47658e-05	0.00251195	up
DMWD	245.871	1.01404	0.244181	4.15281	3.28418e-05	0.00157942	up
FGD5	233.582	1.87493	0.507947	3.69119	0.000223208	0.00579853	up
PCDH12	233.567	1.15225	0.188946	6.09828	1.07214e-09	7.329e-07	up
IFIT1	230.753	1.39222	0.314048	4.43315	9.28654e-06	0.000657113	up
ISG15	229.129	1.07424	0.222698	4.82375	1.40882e-06	0.000184066	up
RYR1	220.712	1.00836	0.322841	3.1234	0.00178776	0.0230294	up
IL12RB2	214.316	1.58937	0.362031	4.39016	1.13267e-05	0.000727509	up
AGAP1	213.266	1.30547	0.357205	3.65468	0.000257505	0.006401	up
FAM213A	212.454	1.09983	0.391589	2.80863	0.00497522	0.0444369	up
S100A16	202.476	3.2633	0.565923	5.76633	8.10146e-09	3.87665e-06	up
SIGLEC7	198.223	1.13512	0.38558	2.94393	0.00324073	0.0337208	up
TMOD1	196.608	1.15364	0.287954	4.00633	6.16695e-05	0.00244133	up
PPP1R27	196.505	1.72127	0.432512	3.97971	6.89981e-05	0.00263341	up
RASD1	195.985	2.46543	0.370817	6.64864	2.95805e-11	3.65953e-08	up
SH3BP5	190.81	1.33608	0.272623	4.90083	9.54337e-07	0.000136918	up
DMPK	189.776	1.21041	0.253952	4.76629	1.87651e-06	0.000222697	up
CSPG4	186.422	1.62777	0.324706	5.01307	5.35685e-07	8.99411e-05	up
HLA-DQB2	184.466	1.13543	0.4074	2.78701	0.00531966	0.0461908	up
HMGA2	184.217	1.47408	0.518715	2.84179	0.00448604	0.0414707	up
CAMK1	184.024	1.25168	0.297712	4.20433	2.6186e-05	0.00134373	up
CD276	181.167	1.34355	0.402032	3.34191	0.000832054	0.0139701	up
RAB11FIP5	177.256	1.31847	0.3813	3.45784	0.00054453	0.0104855	up
IFI30	174.459	1.16216	0.362629	3.20481	0.0013515	0.0192259	up
ACE	169.073	1.49587	0.340957	4.38727	1.14781e-05	0.000732657	up
ME1	166.606	1.2596	0.417302	3.01844	0.00254077	0.028887	up
RNASE1	166.046	1.82141	0.402718	4.52279	6.10294e-06	0.000496022	up
PPP1R9A	164.655	1.84041	0.576371	3.19311	0.00140751	0.0196933	up
JAKMIP2	162.885	1.57857	0.369692	4.26996	1.95512e-05	0.00108313	up
WFS1	160.391	2.11742	0.338688	6.25183	4.05677e-10	3.04504e-07	up
PDZD7	157.991	1.0165	0.30436	3.3398	0.000838385	0.0140263	up
PDE7B	157.691	1.34575	0.288681	4.6617	3.13606e-06	0.000314271	up
ZNF703	156.607	1.62935	0.370378	4.39917	1.08667e-05	0.00071231	up
SORCS2	151.669	1.35243	0.431066	3.1374	0.00170455	0.0223542	up
SEMA6B	148.927	1.83986	0.332257	5.53747	3.06877e-08	1.09718e-05	up
GSTM3	148.894	1.02766	0.358648	2.86537	0.00416521	0.0394382	up
GNG11	148.797	1.44792	0.464672	3.116	0.0018332	0.0232681	up
CDC42EP1	147.55	1.41837	0.419874	3.37809	0.000729918	0.012741	up
SASH1	146.997	2.11221	0.48681	4.33887	1.43214e-05	0.000856623	up
MACROD2	145.546	1.29414	0.40052	3.23114	0.00123296	0.0181047	up
OASL	142.195	1.67073	0.288996	5.78115	7.4192e-09	3.59512e-06	up
RGL1	141.112	1.36722	0.31628	4.32282	1.54047e-05	0.000901083	up
CTGF	140.72	2.21784	0.492586	4.50244	6.71792e-06	0.000532644	up
UST	139.094	1.14104	0.282415	4.04029	5.33857e-05	0.00222137	up
NOV	138.622	1.22686	0.411594	2.98076	0.00287535	0.031164	up
LINC00482	136.2	1.83071	0.498711	3.67089	0.000241707	0.00611289	up
BAG3	135.523	1.4641	0.321108	4.55952	5.12708e-06	0.000441056	up
PLXNA4	134.959	1.17372	0.359481	3.26505	0.00109447	0.0167455	up
SNX25	134.845	1.26419	0.295443	4.27898	1.87753e-05	0.00104772	up
AASS	134.816	1.86306	0.468401	3.97748	6.96494e-05	0.00265298	up
LILRA4	133.128	1.43952	0.468179	3.07472	0.00210701	0.0254132	up
ADORA3	132.23	1.32807	0.30587	4.34194	1.4123e-05	0.000846265	up
ARHGAP6	127.949	1.29502	0.420798	3.07752	0.00208727	0.0252617	up
ITGA1	127.588	1.68436	0.341937	4.92594	8.39541e-07	0.000126033	up
SAMD4A	127.386	1.42923	0.321888	4.44013	8.99033e-06	0.000645607	up
EFNA1	126.344	1.07597	0.305869	3.51776	0.000435202	0.00904015	up
CLNK	126.079	1.08259	0.391154	2.76769	0.00564555	0.0479621	up
EGF	124.791	1.45938	0.461341	3.16335	0.00155965	0.0210303	up
JPH4	123.907	1.50242	0.236569	6.35087	2.14107e-10	1.77237e-07	up
TMEM105	122.363	1.46284	0.508251	2.87818	0.00399983	0.0383973	up
DAAM2	120.558	3.55947	0.453142	7.85509	3.99483e-15	1.17636e-11	up
CLEC9A	119.768	2.01956	0.559637	3.6087	0.000307738	0.00718762	up
SLC16A8	118.95	1.2513	0.248606	5.03325	4.82239e-07	8.34016e-05	up
NRP2	116.839	1.32511	0.398853	3.32229	0.000892818	0.014606	up
ECHDC3	116.283	1.37959	0.285777	4.82751	1.38253e-06	0.000181872	up
AC093642.1	115.427	1.02097	0.329118	3.10213	0.00192134	0.0240195	up
VSTM4	114.031	3.15513	0.433761	7.27391	3.49239e-13	7.03643e-10	up
PLVAP	110.495	1.6116	0.360842	4.46621	7.96179e-06	0.000594429	up
MMP7	109.496	4.50897	0.494929	9.11034	8.21253e-20	1.04795e-15	up
USP18	108.775	1.23843	0.297916	4.15696	3.2251e-05	0.00156675	up
CCL3	108.162	1.1574	0.27545	4.20185	2.64746e-05	0.00135672	up
CTC-378H22.2	107.445	1.04741	0.258559	4.05097	5.10057e-05	0.00215751	up
SYT17	104.743	1.74093	0.387529	4.49239	7.04286e-06	0.000544662	up
SPOCK1	103.445	1.77925	0.44807	3.97091	7.15991e-05	0.00269667	up
PKP2	102.813	1.55107	0.503578	3.0801	0.0020693	0.0251476	up
COBL	101.167	2.6189	0.606852	4.31554	1.59211e-05	0.00092066	up
RP1-309I22.2	99.2662	1.0569	0.378871	2.78961	0.00527717	0.0459904	up
GLI2	98.5929	2.10612	0.615567	3.42143	0.000622937	0.0114702	up
CDKN2B	97.5367	1.15709	0.374267	3.09161	0.00199076	0.0245516	up
DLG3	96.7721	1.04415	0.327027	3.19287	0.00140865	0.0197021	up
ADM	96.2872	1.08806	0.369435	2.94522	0.0032273	0.033648	up
SH2D4A	93.7744	1.13833	0.331984	3.42886	0.000606128	0.0112746	up
LAMA3	91.5243	2.57086	0.39314	6.53931	6.1804e-11	6.75977e-08	up
MPZL2	90.8277	1.19397	0.387568	3.08067	0.00206536	0.0251237	up
ASB9	90.2833	1.35716	0.374936	3.61971	0.00029493	0.00698594	up
ABLIM3	89.7133	2.9887	0.376245	7.94352	1.96531e-15	6.35165e-12	up
RAI14	86.8894	1.19772	0.400307	2.99201	0.00277145	0.030478	up
FAM47E	86.8753	1.16126	0.407752	2.84796	0.00440002	0.0408828	up
C16orf45	86.3346	1.44395	0.236663	6.10128	1.05223e-09	7.32371e-07	up
CHRM3	86.2057	3.03037	0.532781	5.68783	1.2866e-08	5.32007e-06	up
RP11-693M3.1	85.9445	1.36222	0.407069	3.34642	0.000818633	0.0137993	up
SLC35E4	84.0684	1.24324	0.240698	5.16514	2.40259e-07	5.24173e-05	up
LYVE1	83.4481	2.5845	0.401984	6.42935	1.28149e-10	1.19651e-07	up
GPER1	82.2255	1.17596	0.231291	5.08432	3.68944e-07	7.1331e-05	up
F12	82.0958	1.21884	0.268621	4.53739	5.69548e-06	0.000469889	up
NGFR	80.8751	1.05844	0.346382	3.05571	0.00224527	0.0265363	up
A2ML1	80.8443	1.00529	0.265154	3.79133	0.000149843	0.0045131	up
CD248	80.3959	1.15887	0.332853	3.48163	0.000498375	0.00987488	up
PID1	79.8493	1.53593	0.427173	3.59556	0.00032369	0.00740656	up
GPRC5C	79.4424	1.15416	0.304573	3.78944	0.000150987	0.00453228	up
TIMD4	78.4238	1.83497	0.41412	4.431	9.37963e-06	0.000657933	up
GPNMB	75.8081	1.63435	0.356703	4.58181	4.60966e-06	0.000407387	up
IFI27	75.0639	1.25854	0.302149	4.1653	3.10945e-05	0.00152022	up
SVEP1	74.4352	1.60556	0.462425	3.47204	0.000516511	0.0101035	up
LIF	74.1992	1.51349	0.391461	3.86627	0.000110515	0.0036408	up
GREM1	74.1552	2.81899	0.494705	5.69833	1.20983e-08	5.25365e-06	up
ONECUT2	74.1071	2.7846	0.553924	5.02704	4.98117e-07	8.51268e-05	up
PPM1N	73.9219	1.06489	0.225844	4.71515	2.41534e-06	0.000262675	up
ADAMDEC1	73.5281	2.66253	0.414724	6.42	1.36273e-10	1.21318e-07	up
PDCD1	73.4955	1.19882	0.262274	4.57089	4.85661e-06	0.000423499	up
SGCE	71.7881	1.17804	0.287971	4.09082	4.29852e-05	0.00192183	up
TFCP2L1	71.6767	1.38584	0.480743	2.8827	0.00394287	0.038125	up
LRP2BP	70.9047	1.08457	0.273758	3.9618	7.43872e-05	0.00275764	up
RBMS3	70.8018	1.87712	0.422858	4.43913	9.03245e-06	0.000645607	up
LRRC32	69.8561	1.30679	0.420246	3.10958	0.00187354	0.0235916	up
TMEM236	68.6582	1.33704	0.312677	4.2761	1.90198e-05	0.00105674	up
EMP2	68.4185	1.20859	0.342482	3.52891	0.000417274	0.00879607	up
TEX14	68.3466	1.19597	0.27007	4.42838	9.49452e-06	0.000658979	up
FPR3	67.9259	1.0416	0.346148	3.00912	0.00262003	0.0294119	up
KIAA1377	67.8867	1.23269	0.344282	3.58046	0.000342987	0.00769179	up
IFNLR1	67.1924	1.45316	0.306023	4.74853	2.04906e-06	0.000233452	up
SPAG17	66.6841	2.06006	0.358829	5.74107	9.40827e-09	4.38439e-06	up
B4GALNT4	66.3373	2.60566	0.516603	5.04384	4.5629e-07	8.18122e-05	up
FOLR2	65.5468	1.96887	0.398042	4.94639	7.56039e-07	0.00011813	up
AANAT	64.1521	1.19112	0.22913	5.19847	2.00931e-07	4.63365e-05	up
NPM1P25	63.0199	1.1085	0.325623	3.40426	0.000663426	0.0119965	up
MST1R	61.8361	1.96342	0.382164	5.13764	2.7821e-07	5.82863e-05	up
HPD	61.4238	1.02648	0.214527	4.78485	1.71114e-06	0.000208611	up
KCNH4	61.1979	1.03025	0.258298	3.98859	6.64673e-05	0.00256237	up
ALOX15B	60.6316	2.18339	0.504864	4.32471	1.5273e-05	0.000898527	up
AP000783.1	60.1953	1.06413	0.292763	3.63479	0.000278203	0.00674044	up
LCN6	60.0838	2.56392	0.627481	4.08606	4.38767e-05	0.00194454	up
LPHN2	60.0762	1.64508	0.433529	3.79463	0.000147863	0.00447457	up
C6orf183	59.9651	1.23231	0.274295	4.49263	7.03494e-06	0.000544662	up
CYGB	59.672	1.26553	0.366647	3.45164	0.000557184	0.0106673	up
MIR5690	59.3389	1.05617	0.249425	4.23444	2.29122e-05	0.00122236	up
ABCA8	59.278	2.42598	0.400454	6.05808	1.3776e-09	9.14024e-07	up
LDOC1	58.3968	1.78616	0.429827	4.15554	3.24519e-05	0.00156948	up
FZD8	57.9341	2.12718	0.352448	6.03543	1.58535e-09	1.01148e-06	up
LILRB5	57.5452	1.83471	0.363784	5.04339	4.5735e-07	8.18122e-05	up
CNN3	57.3369	1.46049	0.39011	3.74378	0.000181272	0.00506885	up
DMD	57.3316	1.3531	0.330341	4.09608	4.20199e-05	0.00189466	up
IL10	56.7751	2.09466	0.447632	4.67943	2.87677e-06	0.000295427	up
MPDZ	56.6895	2.60695	0.552559	4.71795	2.38231e-06	0.000259821	up
AC144831.1	55.5116	1.20189	0.289941	4.14531	3.39358e-05	0.00162315	up
ARHGAP29	55.2411	1.24968	0.412703	3.02804	0.00246143	0.0282537	up
RP11-425D10.10	55.1849	1.08542	0.25627	4.23545	2.28091e-05	0.00122236	up
SIGLEC11	54.5369	1.72449	0.417224	4.13325	3.57663e-05	0.0016738	up
RP3-340B19.5	53.9764	1.15466	0.235864	4.89544	9.80853e-07	0.000139376	up
CD163L1	53.3561	1.31154	0.388378	3.37698	0.000732874	0.0127536	up
LCN10	53.0376	2.30637	0.467032	4.93836	7.87816e-07	0.000121118	up
GLI3	52.965	1.43016	0.441694	3.23789	0.00120416	0.0178323	up
BCL6B	52.583	1.38856	0.430188	3.22779	0.00124749	0.018248	up
ENAM	52.3741	1.17917	0.373472	3.15733	0.00159223	0.0212954	up
LYNX1	51.0155	1.36323	0.364117	3.74393	0.000181163	0.00506885	up
ICOSLG	50.2237	1.07895	0.289626	3.72532	0.000195065	0.00534141	up
PEG10	50.2098	2.29236	0.42093	5.44593	5.15348e-08	1.68616e-05	up
ACOX2	49.9536	1.03967	0.36997	2.81015	0.00495187	0.0443007	up
KBTBD12	49.6956	2.14798	0.42657	5.03548	4.76664e-07	8.34016e-05	up
RN7SL138P	48.2963	1.18433	0.373175	3.17367	0.00150527	0.0206177	up
RAB39A	47.9944	1.02481	0.368356	2.78212	0.00540043	0.0465111	up
SHISA9	47.8761	4.7823	0.506611	9.43978	3.73553e-21	7.15e-17	up
LCNL1	47.4867	1.57752	0.470226	3.35482	0.000794163	0.0135177	up
FAM196A	46.3233	1.56417	0.506305	3.08939	0.00200569	0.0246722	up
TPRG1	46.31	1.54137	0.334587	4.60678	4.08958e-06	0.000379064	up
EPHA2	44.9588	2.13535	0.419092	5.09518	3.48419e-07	6.85899e-05	up
MGAT5B	44.7893	1.82139	0.434908	4.188	2.81422e-05	0.00141009	up
TMEM200A	44.5794	2.62924	0.381426	6.89318	5.45586e-12	7.20192e-09	up
LINC00299	44.2411	1.12614	0.291516	3.86304	0.000111987	0.0036735	up
VAT1L	44.1943	3.25867	0.562079	5.79753	6.72999e-09	3.38988e-06	up
AC091814.3	44.1846	1.16056	0.374246	3.10106	0.0019283	0.0240323	up
MT1E	43.8809	1.3617	0.411972	3.30533	0.00094866	0.0152079	up
SDC2	42.7362	2.03014	0.458177	4.4309	9.38406e-06	0.000657933	up
FAT3	42.7275	2.2344	0.450275	4.96229	6.96657e-07	0.000111585	up
RP13-128O4.3	41.8594	1.13132	0.334682	3.38029	0.000724105	0.0126793	up
GNGT2	41.7549	1.23258	0.270283	4.56032	5.10746e-06	0.000441056	up
ELFN2	41.4121	2.0164	0.424433	4.75081	2.02607e-06	0.000232216	up
BCL2L14	40.6862	2.55099	0.475374	5.36628	8.03771e-08	2.32183e-05	up
OLAH	40.5665	3.41996	0.574272	5.9553	2.59588e-09	1.52881e-06	up
HLF	40.2695	1.73702	0.373467	4.65108	3.30203e-06	0.000327325	up
CACNG4	39.9597	2.05688	0.454404	4.52654	5.99582e-06	0.000489394	up
CD80	39.4922	1.13752	0.23315	4.87891	1.06675e-06	0.000147423	up
ZMYND15	39.3094	1.62963	0.345324	4.71913	2.36853e-06	0.000259056	up
SRPX2	39.1489	1.53821	0.486319	3.16298	0.00156165	0.0210469	up
BATF2	37.5683	1.30426	0.284905	4.57787	4.69742e-06	0.000411492	up
LINC01436	37.1961	2.67754	0.740903	3.61389	0.000301639	0.00709715	up
EFEMP1	36.8624	2.15988	0.531022	4.06741	4.75388e-05	0.0020633	up
PRKCDBP	36.7102	1.61114	0.49909	3.22815	0.00124593	0.0182391	up
SEPT10	36.6845	1.05876	0.361296	2.93045	0.00338476	0.034643	up
AKR1C6P	35.7131	2.08851	0.402101	5.19399	2.05838e-07	4.71355e-05	up
CYB5R2	35.691	1.27726	0.428358	2.98177	0.0028659	0.0310968	up
KCNMA1	35.6564	1.35434	0.37676	3.5947	0.000324768	0.00742235	up
HIST3H2A	35.2787	1.74999	0.460443	3.80066	0.000144309	0.00441942	up
KCNA5	34.4809	2.14226	0.650204	3.29476	0.000985065	0.0155679	up
TIMP4	34.4464	1.61421	0.4357	3.70486	0.000211507	0.00563053	up
TMEM37	34.2291	1.29835	0.387319	3.35216	0.000801834	0.013618	up
FMOD	33.7309	1.26927	0.43494	2.91826	0.00351991	0.0354665	up
CXCL10	33.7057	1.51723	0.423569	3.58203	0.000340938	0.0076683	up
ZFPM2	32.9171	2.25702	0.471052	4.79146	1.65575e-06	0.000205126	up
SFRP5	32.7831	1.58911	0.290854	5.46361	4.66551e-08	1.55305e-05	up
LINC00355	32.7584	2.10364	0.481085	4.3727	1.22718e-05	0.000768682	up
SIGLEC20P	32.5894	1.15107	0.345177	3.33471	0.000853877	0.0141633	up
PDE1A	32.4764	1.38838	0.505	2.74926	0.00597306	0.0496928	up
DSEL	32.3269	1.30838	0.350083	3.73733	0.000185986	0.00517798	up
RP11-362F19.1	31.0701	2.5929	0.548583	4.72654	2.28377e-06	0.000252674	up
GPRIN1	30.9297	1.19823	0.263098	4.55431	5.25566e-06	0.000445115	up
ID3	30.6271	1.47151	0.304997	4.82466	1.4024e-06	0.000183854	up
HES1	30.4837	1.93024	0.375726	5.13735	2.78634e-07	5.82863e-05	up
TIMP3	30.4527	1.66764	0.498158	3.34762	0.000815084	0.0137553	up
SOBP	30.1535	1.33279	0.339121	3.93014	8.48952e-05	0.00304295	up
PITX1	30.1138	3.8611	0.486168	7.9419	1.99106e-15	6.35165e-12	up
CREG2	29.3951	1.70039	0.483431	3.51733	0.000435906	0.0090493	up
FIGN	28.8021	2.5743	0.719854	3.57614	0.000348711	0.00777913	up
PM20D1	28.7303	1.22355	0.323517	3.78203	0.000155554	0.00460895	up
AC104650.2	28.0178	1.4239	0.277564	5.12998	2.89772e-07	5.93862e-05	up
KAZALD1	28.0022	1.99845	0.372985	5.35798	8.41592e-08	2.35363e-05	up
TSPAN15	27.6362	1.35354	0.345222	3.92078	8.82633e-05	0.00311902	up
CGNL1	27.5012	1.89924	0.395241	4.80527	1.54541e-06	0.000196544	up
HRH1	27.016	1.55302	0.362155	4.28828	1.80063e-05	0.00101219	up
LYPD5	26.4019	1.59542	0.319197	4.99822	5.78613e-07	9.51041e-05	up
PLS3	25.5302	1.68244	0.508394	3.30932	0.000935229	0.0150616	up
SHISA4	25.5092	1.20604	0.270775	4.45403	8.42748e-06	0.000617213	up
BATF3	25.4399	1.28479	0.243724	5.27151	1.35306e-07	3.45311e-05	up
MMEL1	25.317	1.20783	0.332386	3.63383	0.000279244	0.00675709	up
SLC35F3	24.9362	1.38233	0.485913	2.84482	0.00444367	0.0411984	up
FLJ38122	24.8724	1.11995	0.333111	3.36211	0.0007735	0.0132485	up
EBI3	24.8524	1.95059	0.416815	4.67976	2.87205e-06	0.000295427	up
RP11-61I13.3	24.7024	2.8605	0.442333	6.46686	1.00063e-10	1.03527e-07	up
IGHJ3P	24.1164	1.10235	0.325625	3.38532	0.000710942	0.0125302	up
RP11-9H20.2	24.068	1.4142	0.487835	2.89893	0.0037444	0.0369547	up
RP1-228H13.2	23.9858	1.37923	0.454019	3.03782	0.00238297	0.0277019	up
AC144831.3	23.9469	1.24841	0.28298	4.41167	1.02578e-05	0.000688909	up
RP11-946L16.1	23.3612	1.59926	0.317345	5.0395	4.66738e-07	8.27185e-05	up
RP3-477M7.5	23.285	1.79039	0.408878	4.37879	1.19339e-05	0.000751383	up
RP11-148O21.3	23.1862	1.66617	0.495944	3.35958	0.000780608	0.0133463	up
TRPV4	23.1528	1.72562	0.412222	4.18614	2.83738e-05	0.00141742	up
FAM69C	22.5284	4.47069	0.802367	5.57188	2.52002e-08	9.45775e-06	up
PTGIS	22.515	1.46964	0.430962	3.41013	0.000649311	0.0118251	up
CTD-2033D15.2	21.975	2.74307	0.513243	5.34459	9.06231e-08	2.49579e-05	up
RP11-445F6.2	21.9181	1.96808	0.335291	5.86976	4.36429e-09	2.35309e-06	up
BVES	21.7733	1.53947	0.464022	3.31766	0.000907749	0.0147556	up
CTD-2014D20.1	21.6269	1.37393	0.47341	2.9022	0.0037055	0.0367156	up
TRNP1	20.6618	1.31986	0.379365	3.47912	0.000503064	0.00991781	up
TSPAN6	20.4468	1.40765	0.383468	3.67083	0.000241763	0.00611289	up
CYP4F22	20.3078	1.47143	0.387499	3.79726	0.000146304	0.00444851	up
AC007879.7	20.2287	1.17688	0.317591	3.70566	0.00021084	0.00562154	up
CCDC144NL-AS1	20.1395	1.31427	0.425259	3.09052	0.00199805	0.0246178	up
RP11-109I13.2	20.1323	3.77848	0.520133	7.26444	3.7458e-13	7.16966e-10	up
SMOC1	20.0653	1.26967	0.426468	2.97718	0.00290913	0.0314056	up
ZDHHC4P1	20.0642	1.02467	0.352973	2.90296	0.00369653	0.0366599	up
GADD45G	19.8222	1.34923	0.288272	4.68041	2.86306e-06	0.000295427	up
IGHD3-22	19.7756	1.2592	0.397493	3.16784	0.00153574	0.0209067	up
CTSV	19.6417	1.65898	0.532172	3.11738	0.00182467	0.0232257	up
IGHJ2P	19.5961	1.48967	0.52114	2.85848	0.00425677	0.0399298	up
CTD-2033D15.3	19.4175	2.43142	0.465793	5.21996	1.78958e-07	4.23177e-05	up
RP11-274J7.3	19.0727	1.75784	0.484059	3.63147	0.00028181	0.0067905	up
CREB3L1	18.7259	1.02857	0.315507	3.26007	0.00111386	0.0169071	up
CCL2	18.7254	1.48728	0.470509	3.161	0.00157228	0.0211336	up
AP001046.5	18.6283	1.44513	0.300959	4.80174	1.57294e-06	0.000198725	up
MT1G	18.4465	1.80102	0.595662	3.02356	0.00249816	0.0285383	up
AC091177.1	18.3216	1.11033	0.38625	2.87463	0.00404496	0.0386215	up
CTD-3064M3.7	18.174	1.42327	0.321338	4.4292	9.45844e-06	0.000658979	up
CITF22-49E9.3	17.9549	1.09491	0.322725	3.3927	0.000692074	0.0122825	up
NTNG1	17.7575	2.04991	0.381833	5.3686	7.93485e-08	2.31873e-05	up
KCNIP1	17.7031	2.56903	0.452145	5.68188	1.33219e-08	5.42527e-06	up
ETV7	17.3094	1.55038	0.35109	4.4159	1.00591e-05	0.00068275	up
RAB17	17.22	1.42977	0.440124	3.24855	0.00115993	0.017379	up
DYNC1I1	16.7741	1.87106	0.36909	5.06939	3.99094e-07	7.38678e-05	up
LINC00887	16.5333	2.13325	0.445376	4.78976	1.6698e-06	0.000206198	up
PCLO	16.4405	1.98167	0.455605	4.34954	1.36422e-05	0.000827633	up
ADRA1D	16.3591	1.19572	0.313227	3.81741	0.000134859	0.00421087	up
GPR110	16.2628	1.98856	0.53636	3.70751	0.00020931	0.0055954	up
KIR2DL4	15.9974	2.34361	0.369521	6.3423	2.26367e-10	1.80533e-07	up
FAM157B	15.959	1.097	0.346664	3.16445	0.00155375	0.0210297	up
ZFPM2-AS1	15.9409	1.73976	0.589254	2.95247	0.00315242	0.0331989	up
AC246787.4	15.9276	1.31743	0.369866	3.56191	0.000368173	0.00805372	up
RP4-737E23.5	15.7636	1.84476	0.525518	3.51037	0.000447477	0.0092096	up
CTD-2357A8.3	15.6797	1.05332	0.359003	2.93401	0.00334616	0.0344154	up
RP11-779O18.2	15.6764	1.89941	0.479109	3.96447	7.35579e-05	0.00273917	up
TSPEAR-AS1	15.5961	2.14969	0.552545	3.89053	0.000100024	0.00340659	up
CH507-396I9.6	15.4807	2.28413	0.443828	5.14642	2.65507e-07	5.7068e-05	up
MYBPC2	15.222	1.43296	0.324588	4.4147	1.0115e-05	0.000684123	up
AP001189.4	15.2066	1.17959	0.41726	2.82699	0.00469884	0.0428175	up
BAI3	14.9074	2.59271	0.583794	4.44114	8.94845e-06	0.000645607	up
AP001610.5	14.8808	1.5741	0.419476	3.75253	0.000175057	0.00497911	up
OLFM1	14.6957	1.24773	0.445375	2.80152	0.00508632	0.0449643	up
SH2D4B	14.6197	1.0878	0.34419	3.16047	0.00157517	0.0211428	up
LPAR3	14.3793	1.63541	0.399796	4.09061	4.30242e-05	0.00192183	up
HS3ST4	13.8286	2.34367	0.532518	4.40112	1.07696e-05	0.000709588	up
SOWAHC	13.6189	1.09844	0.349518	3.14273	0.0016738	0.0220264	up
AF127936.5	13.6026	1.14618	0.337707	3.39401	0.000688776	0.0122523	up
CPE	13.5725	1.56757	0.483891	3.23952	0.0011973	0.0177789	up
CTD-2270F17.1	13.4376	2.11332	0.44605	4.73786	2.15988e-06	0.00024312	up
TSPEAR-AS2	13.4075	2.24426	0.384996	5.82932	5.56537e-09	2.91846e-06	up
SCIN	13.1994	1.6462	0.362621	4.53974	5.6325e-06	0.000467242	up
AC246787.3	13.1366	1.81718	0.388613	4.67606	2.9244e-06	0.000296161	up
ULBP3	12.8829	1.07446	0.347358	3.09324	0.00197985	0.0244522	up
AC010518.2	12.601	1.77904	0.597511	2.97742	0.00290684	0.0313897	up
RP11-527L4.5	12.0754	1.05009	0.314897	3.3347	0.00085392	0.0141633	up
TSPEAR	11.9844	1.47911	0.502523	2.94336	0.00324673	0.0337464	up
THSD4	11.9263	1.95572	0.360961	5.41809	6.02394e-08	1.90581e-05	up
GDPD4	11.536	1.19151	0.428468	2.78087	0.00542141	0.0465956	up
RP11-434H6.2	11.5084	1.4351	0.517612	2.77254	0.00556203	0.0474315	up
RP11-87G24.3	11.4841	2.41332	0.590782	4.08496	4.40841e-05	0.00194871	up
GAPDHP59	11.4834	1.13971	0.229782	4.95996	7.05088e-07	0.000112464	up
IGHJ1P	11.3959	2.98011	0.678487	4.39228	1.12167e-05	0.000727509	up
CTA-126B4.7	10.9954	1.60962	0.399149	4.03263	5.51557e-05	0.00228015	up
CTD-2531D15.4	10.9588	2.08469	0.432981	4.81474	1.47392e-06	0.000191265	up
RP11-619L19.1	10.9427	1.25464	0.378791	3.31222	0.000925571	0.0149479	up
CCL25	10.9318	1.6243	0.383194	4.23885	2.24672e-05	0.00120966	up
MBL1P	10.5225	1.62916	0.39473	4.12728	3.67083e-05	0.00170709	up
ODF3L1	10.3276	1.51477	0.320547	4.72557	2.29474e-06	0.000252714	up
HRK	10.3266	1.06906	0.300517	3.55742	0.000374516	0.00814131	up
RP11-87G24.2	10.2949	2.32305	0.478419	4.85568	1.19975e-06	0.000162864	up
RP11-87G24.6	10.2714	2.70223	0.609832	4.43111	9.37482e-06	0.000657933	up
SHROOM2	10.2601	1.29198	0.424546	3.0432	0.00234073	0.0273605	up
CCDC42	10.2563	1.25445	0.288376	4.35004	1.36115e-05	0.000827633	up
AC246787.1	10.2124	1.73627	0.381223	4.55448	5.25149e-06	0.000445115	up
RP11-456K23.1	10.1036	1.4665	0.369873	3.96488	7.34319e-05	0.00273917	up
RPSAP52	10.0714	1.26947	0.385075	3.29669	0.000978327	0.0154886	up
hsa-mir-4538	10.0436	1.91073	0.358568	5.32879	9.88708e-08	2.6654e-05	up
AF127936.3	9.96025	1.32046	0.340636	3.87646	0.000105989	0.00354035	up
SNX7	9.89912	1.76381	0.456077	3.86734	0.000110027	0.00363412	up
CTC-508F8.1	9.88876	1.18248	0.349894	3.37956	0.000726029	0.0127025	up
SYT6	9.88174	1.77816	0.442387	4.01946	5.83308e-05	0.00234555	up
CCL22	9.87576	1.2819	0.352883	3.63266	0.000280511	0.00677853	up
AP002954.4	9.83822	1.50641	0.496274	3.03544	0.00240185	0.0278051	up
RP11-302L19.1	9.40511	1.56794	0.551509	2.843	0.0044691	0.0413583	up
HIST3H2BB	9.38352	1.31127	0.368591	3.55752	0.000374371	0.00814131	up
FLJ40194	9.3125	1.03214	0.251592	4.10245	4.08805e-05	0.00185861	up
GPC3	9.12288	1.82434	0.519004	3.51508	0.000439628	0.00909698	up
LINC01270	8.98443	1.27158	0.38366	3.31435	0.000918574	0.0148748	up
CH17-437K3.1	8.98239	1.25348	0.296427	4.22862	2.35131e-05	0.00123981	up
WNT9A	8.92425	1.37898	0.426812	3.23089	0.00123406	0.018114	up
RPL36AP41	8.89273	1.52648	0.430645	3.54463	0.000393165	0.00843653	up
RP11-536K7.5	8.78505	2.28837	0.436414	5.24359	1.57483e-07	3.86448e-05	up
CSMD3	8.78047	3.61904	0.570074	6.34837	2.17605e-10	1.77237e-07	up
ADAMTSL3	8.75691	1.17416	0.374771	3.13301	0.00173025	0.022606	up
RP11-274J7.2	8.70063	1.7994	0.479376	3.75363	0.000174295	0.00497182	up
PPP2R2C	8.63503	1.41845	0.516506	2.74624	0.00602833	0.0499611	up
RBMS3-AS2	8.61346	1.75914	0.444761	3.95524	7.64586e-05	0.00281705	up
ZNF560	8.48731	1.82758	0.612101	2.98575	0.00282879	0.030878	up
PADI6	8.46512	1.1574	0.412431	2.8063	0.00501146	0.0446667	up
KCNJ2-AS1	8.40035	1.22709	0.426698	2.87578	0.00403029	0.0385588	up
XKR4	8.39513	2.2909	0.35512	6.45106	1.11067e-10	1.0902e-07	up
RP1-225E12.3	8.33986	1.84671	0.327649	5.63626	1.73788e-08	7.00292e-06	up
GH1	8.33186	1.28884	0.298572	4.31667	1.58399e-05	0.000917985	up
BX842568.2	8.25219	1.12058	0.291389	3.84566	0.00012023	0.00387294	up
LINC00607	8.21154	1.45399	0.374221	3.88538	0.00010217	0.00344632	up
ADRA2B	8.1605	1.654	0.40933	4.04075	5.32802e-05	0.00222137	up
AC114494.1	8.15343	1.30752	0.382927	3.41455	0.000638868	0.0116673	up
ABCB11	8.10648	1.5165	0.434673	3.48882	0.000485151	0.00972583	up
G6PC	8.05649	1.36756	0.344385	3.97102	7.15649e-05	0.00269667	up
CTB-55O6.4	7.98678	1.43095	0.375899	3.80675	0.000140807	0.00433646	up
RP11-114G22.1	7.81947	1.5883	0.45188	3.51486	0.000439981	0.00909937	up
MIR4537	7.78642	1.74873	0.392062	4.46034	8.18313e-06	0.000608269	up
RP11-553A21.3	7.73839	1.07677	0.390951	2.75423	0.00588303	0.0492474	up
CYP19A1	7.69866	1.28654	0.381397	3.37323	0.000742924	0.0128629	up
OOSP1	7.59183	1.393	0.476532	2.9232	0.00346451	0.035179	up
RP11-184M15.1	7.58601	1.09785	0.357273	3.07287	0.00212009	0.0255138	up
ESPNP	7.58482	1.13571	0.411381	2.76072	0.00576737	0.0486194	up
FAM215A	7.55353	1.27462	0.345257	3.6918	0.000222677	0.00579853	up
SFTPD	7.44426	1.21468	0.403052	3.01371	0.00258071	0.0291422	up
CH25H	7.37286	3.32272	0.582721	5.70208	1.18356e-08	5.25365e-06	up
NOS2	7.35563	1.76146	0.485952	3.62476	0.000289233	0.00690282	up
LINC00535	7.2668	1.61965	0.473842	3.41811	0.000630572	0.0115663	up
AC104650.1	7.25021	1.47453	0.329779	4.47127	7.77579e-06	0.000585955	up
RP11-400K9.4	7.19847	2.81061	0.622541	4.51474	6.33956e-06	0.000510915	up
RLN3	7.15348	1.32404	0.329531	4.01796	5.87047e-05	0.00235351	up
SBF1P1	7.08879	1.33021	0.246459	5.39727	6.76617e-08	2.07342e-05	up
CTB-171A8.1	7.07702	1.96269	0.403107	4.8689	1.12224e-06	0.00015343	up
CTB-138E5.1	7.07219	1.7997	0.552363	3.25818	0.00112128	0.0169663	up
LINC00487	7.04067	1.28438	0.442005	2.90579	0.00366327	0.0364338	up
MAG	6.90914	1.27495	0.404976	3.14821	0.00164273	0.0217964	up
SCGB1A1	6.8286	1.65879	0.412648	4.01988	5.82288e-05	0.00234534	up
VN1R20P	6.76151	1.40574	0.450103	3.12315	0.00178929	0.0230315	up
RP11-557H15.4	6.56484	1.56967	0.525398	2.98758	0.00281194	0.0307466	up
IFNL3P1	6.50429	1.42341	0.450372	3.16053	0.00157482	0.0211428	up
RP11-714G18.1	6.46673	1.4044	0.347557	4.04077	5.32771e-05	0.00222137	up
RP11-578F21.9	6.43739	1.71056	0.56113	3.04842	0.00230047	0.0270271	up
RP11-20D14.4	6.36819	1.7336	0.573428	3.02322	0.00250099	0.0285536	up
AC002429.5	6.28686	1.98701	0.572429	3.47119	0.000518161	0.0101254	up
RP11-69L16.6	6.26908	1.31648	0.362731	3.62935	0.000284132	0.00682361	up
THEMIS3P	6.04627	2.11633	0.609632	3.47149	0.00051758	0.0101192	up
MIR4539	5.99451	2.18366	0.416698	5.24039	1.60237e-07	3.90702e-05	up
C4BPB	5.88268	1.8571	0.385168	4.82153	1.4246e-06	0.000185494	up
RP11-248B24.1	5.88241	1.17404	0.414223	2.83433	0.00459223	0.0421672	up
LILRP2	5.63131	1.37509	0.358984	3.83051	0.000127876	0.00405569	up
CAPN6	5.59828	2.89544	0.896862	3.22842	0.00124477	0.0182362	up
RP11-120K18.2	5.57238	1.81639	0.325643	5.57786	2.43501e-08	9.32145e-06	up
TWIST2	5.51918	1.29873	0.444948	2.91884	0.00351335	0.0354306	up
RP11-136K14.1	5.49355	1.13155	0.400385	2.82616	0.00471103	0.0428943	up
CTD-2135D7.5	5.41556	3.50881	0.572395	6.13006	8.78458e-10	6.34495e-07	up
RP11-156K13.3	5.41204	1.34131	0.415879	3.22523	0.00125872	0.0183745	up
CXCL11	5.20576	1.55068	0.465337	3.33238	0.000861081	0.0142502	up
RP11-405F3.5	5.19426	1.24142	0.450698	2.75445	0.0058791	0.0492252	up
PON1	5.09623	2.05639	0.579731	3.54715	0.00038942	0.00837965	up
AC096574.5	5.08819	1.76787	0.473985	3.72979	0.000191641	0.00528511	up
C5orf64	5.05002	1.46058	0.4685	3.11756	0.00182354	0.0232225	up
OTOGL	4.95125	2.02491	0.493977	4.0992	4.14586e-05	0.00188042	up
AC019117.2	4.92234	1.83713	0.416983	4.40578	1.05406e-05	0.000700528	up
RP11-38L15.3	4.8985	1.13595	0.38984	2.91388	0.00356969	0.0357445	up
VMO1	4.83263	1.23159	0.283653	4.34189	1.41262e-05	0.000846265	up
WARSP1	4.81696	1.77297	0.463488	3.82528	0.000130622	0.00411602	up
OR2H2	4.78026	1.2344	0.430427	2.86786	0.0041326	0.0391778	up
CYP51A1P3	4.77121	2.11128	0.695147	3.03717	0.00238814	0.0277135	up
LINC00298	4.6512	1.46159	0.380334	3.84291	0.000121583	0.00389483	up
NOVA1	4.64481	1.93987	0.597869	3.24464	0.00117599	0.0175441	up
ASB11	4.60775	1.17004	0.332293	3.52111	0.000429739	0.00896503	up
SPACA6P-AS	4.57353	1.00367	0.326108	3.07771	0.00208597	0.0252539	up
MYBPC1	4.55109	1.60499	0.409653	3.91793	8.93118e-05	0.00313953	up
GPR142	4.48835	1.68411	0.404277	4.16573	3.10362e-05	0.00152022	up
LINC01415	4.47824	1.6922	0.527733	3.20655	0.00134338	0.0191816	up
RNA5SP387	4.36093	1.43166	0.378503	3.78243	0.000155307	0.00460877	up
RP11-20D14.3	4.33196	1.7493	0.55886	3.13012	0.00174736	0.0227275	up
RP11-244N9.6	4.29023	1.1798	0.408289	2.88962	0.00385707	0.0375993	up
RP11-626A5.2	4.28043	1.49794	0.544961	2.74871	0.00598309	0.0497262	up
RP11-162J8.3	4.27109	1.1535	0.377409	3.05637	0.00224034	0.0264944	up
SLC25A47P1	4.20566	1.8278	0.553711	3.30099	0.00096344	0.0153642	up
AC093627.12	4.18462	1.29432	0.469125	2.75901	0.00579776	0.0487478	up
RP11-138H8.8	4.1375	1.21923	0.346668	3.51699	0.000436468	0.00905607	up
MROH5	4.10089	1.16362	0.333532	3.48878	0.000485234	0.00972583	up
MIR7152	4.08866	1.31572	0.326698	4.02734	5.64116e-05	0.00229634	up
MIR4319	4.08429	1.54583	0.534149	2.89401	0.0038036	0.037287	up
KANK4	4.04057	1.37175	0.423917	3.23588	0.00121266	0.0178883	up
L1TD1	4.0187	2.07087	0.467644	4.42831	9.49748e-06	0.000658979	up
LRRC14B	4.01718	1.90864	0.57491	3.31989	0.000900537	0.0146946	up
AC091878.1	4.00978	1.47434	0.393272	3.7489	0.000177613	0.00501415	up
CTB-147C13.1	3.98099	2.93091	0.615215	4.76404	1.89755e-06	0.000222697	up
RP11-162J8.2	3.94217	1.30457	0.376606	3.46402	0.000532176	0.0103191	up
AC069363.1	3.90642	1.09311	0.351466	3.11016	0.00186989	0.0235619	up
AGAP1-IT1	3.90526	1.73341	0.461917	3.75264	0.000174979	0.00497911	up
CTD-3096M3.2	3.85798	2.09177	0.750969	2.78543	0.00534564	0.0462874	up
LINC00642	3.80004	1.5121	0.497731	3.03798	0.00238169	0.0276955	up
RP4-724E13.2	3.79575	2.61394	0.932089	2.80439	0.00504124	0.0447894	up
AC003682.17	3.775	1.98508	0.548015	3.62231	0.000291983	0.00693388	up
CCDC144NL	3.76789	1.75359	0.50417	3.47818	0.000504829	0.00993592	up
RP11-264M12.4	3.71099	3.20017	0.614129	5.21091	1.87914e-07	4.38631e-05	up
AC002451.3	3.70682	1.50521	0.511316	2.9438	0.0032421	0.0337257	up
KRT7	3.60626	2.03674	0.415632	4.90034	9.56703e-07	0.000136918	up
HRC	3.59995	1.17549	0.38178	3.07897	0.00207721	0.0251967	up
PRR31	3.59963	3.06467	0.56437	5.43024	5.62787e-08	1.81043e-05	up
CLCA2	3.51803	1.42586	0.437939	3.25585	0.00113055	0.0170413	up
KCNJ3	3.48243	1.80526	0.399206	4.52212	6.12244e-06	0.000496553	up
RP11-136K14.3	3.48042	1.36969	0.390071	3.51138	0.000445793	0.00918976	up
LY6H	3.45864	1.99846	0.510021	3.91839	8.91418e-05	0.00313643	up
RP11-502F1.1	3.45229	1.95586	0.650806	3.00529	0.00265324	0.0296205	up
RP11-297K7.1	3.4506	1.88994	0.427679	4.41905	9.91368e-06	0.000675277	up
AC012613.2	3.42613	2.70326	0.431095	6.27067	3.59492e-10	2.75234e-07	up
RP5-875O13.7	3.4204	1.57887	0.512085	3.08322	0.00204772	0.0249918	up
CCL8	3.40742	2.16828	0.600737	3.60936	0.000306948	0.00718101	up
ARSF	3.36893	1.96084	0.578137	3.39166	0.000694715	0.0123122	up
RP11-221J22.2	3.30345	2.74342	0.615575	4.45668	8.32372e-06	0.000616326	up
MRAP2	3.25344	2.06994	0.562876	3.67744	0.000235589	0.00602041	up
RP11-86H7.7	3.23057	2.04738	0.616173	3.32274	0.000891375	0.0146011	up
LINC00870	3.2262	1.22007	0.37351	3.26648	0.00108893	0.0167012	up
RP11-196H14.4	3.10282	1.5461	0.536368	2.88254	0.00394479	0.0381339	up
RP11-442O1.3	3.08066	1.22472	0.371717	3.29475	0.000985079	0.0155679	up
SNORA14	3.07913	1.94335	0.414117	4.69275	2.69555e-06	0.000287433	up
CDC42EP5	3.07905	1.34998	0.328702	4.107	4.00834e-05	0.00183325	up
MYLK-AS2	3.03239	1.60315	0.445096	3.60182	0.000316002	0.0072935	up
RP5-1039K5.13	3.03208	1.05252	0.315753	3.33337	0.000857994	0.0142124	up
C1QTNF2	2.98684	1.13329	0.349774	3.24007	0.00119499	0.0177583	up
AC246787.5	2.97057	1.90164	0.425137	4.47301	7.7126e-06	0.000582339	up
STON1-GTF2A1L	2.90446	1.182	0.429023	2.7551	0.00586749	0.0491495	up
IL1RL2	2.88309	1.03443	0.345831	2.99114	0.00277938	0.0305301	up
RNU7-38P	2.88128	1.12043	0.385862	2.90371	0.00368767	0.0366194	up
AC010148.1	2.84406	1.5458	0.449246	3.44087	0.000579848	0.0109826	up
MLN	2.79685	1.07756	0.314146	3.43014	0.000603273	0.0112324	up
CD207	2.79564	1.54	0.533166	2.88841	0.00387192	0.0377057	up
KRT86	2.79044	1.18521	0.391815	3.02491	0.00248707	0.0284626	up
RP11-561P12.5	2.76498	2.28627	0.663098	3.44786	0.000565042	0.0107721	up
CCL13	2.76125	1.46888	0.515889	2.84729	0.00440935	0.0409496	up
LINC-ROR	2.71938	2.35531	0.489557	4.8111	1.50103e-06	0.000192822	up
ABCG4	2.70322	1.13597	0.295368	3.84593	0.000120097	0.00387294	up
IGHD7-27	2.66732	2.68998	0.70264	3.82838	0.000128987	0.00408123	up
B3GALT5	2.6493	1.27452	0.403116	3.16167	0.00156866	0.0211146	up
HLA-DPA3	2.61392	1.35133	0.441257	3.06245	0.00219533	0.0262038	up
CTD-2060C23.1	2.61055	1.00109	0.364362	2.74752	0.0060048	0.0498417	up
RP11-1B20.1	2.60322	1.72405	0.600352	2.87173	0.00408236	0.038838	up
AC104667.3	2.5943	1.04769	0.355348	2.94836	0.00319468	0.033469	up
AC115522.3	2.59037	1.64747	0.447487	3.68161	0.000231768	0.00596138	up
THRB-AS1	2.56723	1.91353	0.459821	4.16147	3.162e-05	0.00154197	up
RP1-136J15.5	2.55537	1.35693	0.401756	3.3775	0.000731469	0.0127511	up
DOCK9-AS2	2.4897	1.28854	0.468436	2.75072	0.00594636	0.0495608	up
RNU4-36P	2.48095	1.11858	0.401288	2.78748	0.00531192	0.0461729	up
RP11-672A2.5	2.45869	1.79786	0.386236	4.65482	3.24258e-06	0.000322413	up
AC007362.3	2.40811	1.63991	0.505584	3.2436	0.00118031	0.0175879	up
IGSF23	2.37851	1.13238	0.382087	2.96367	0.00303996	0.0323887	up
IGHVII-60-1	2.3695	1.74985	0.568955	3.07556	0.00210107	0.0253781	up
FFAR3	2.35561	1.12137	0.398187	2.81619	0.00485962	0.0438029	up
RP11-253D19.1	2.30945	1.06536	0.37546	2.83747	0.00454721	0.0418744	up
CEACAM16	2.28949	2.06989	0.451604	4.58342	4.57421e-06	0.000407387	up
PGA3	2.28718	2.5127	0.763769	3.28987	0.00100232	0.0157966	up
NTM	2.27396	2.43345	0.524723	4.63758	3.52512e-06	0.000339058	up
RP11-433A10.2	2.2729	1.34404	0.427543	3.14364	0.00166863	0.021981	up
OXCT2P1	2.19818	1.18363	0.342212	3.45876	0.00054266	0.01046	up
RP11-758N13.1	2.16674	3.0135	0.643186	4.68527	2.79593e-06	0.000291978	up
C4orf22	2.11551	1.62238	0.365791	4.43527	9.19587e-06	0.000651902	up
RP11-513G11.2	2.10027	2.94016	0.737461	3.98687	6.69503e-05	0.00257322	up
SALRNA2	2.08337	1.42339	0.376027	3.78533	0.000153505	0.00459442	up
RNU2-69P	2.06138	1.44764	0.523152	2.76715	0.00565487	0.0480306	up
LINC01033	2.04588	1.30872	0.372739	3.51108	0.00044629	0.00919506	up
RP11-534L6.5	2.02087	1.34098	0.455843	2.94176	0.0032635	0.0338197	up
RP11-100G15.7	2.00045	1.5844	0.454201	3.48833	0.000486051	0.00973143	up
RP11-216L13.17	2.00026	1.07092	0.334862	3.19808	0.00138346	0.0195065	up
RP11-211A18.1	1.95663	1.61738	0.532762	3.03584	0.00239865	0.0277998	up
PTCHD3P3	1.88397	1.54068	0.507568	3.03542	0.00240201	0.0278051	up
RP11-624L4.2	1.79877	3.30175	0.715569	4.61415	3.94698e-06	0.000367626	up
CEACAMP5	1.79683	1.08434	0.349918	3.09884	0.00194279	0.0241388	up
ZDHHC20P1	1.79576	1.94785	0.428343	4.54742	5.43087e-06	0.000456921	up
LINC00237	1.79282	2.96947	0.624549	4.75458	1.98861e-06	0.000228951	up
SCDP1	1.73524	1.14596	0.366682	3.12522	0.00177673	0.0229492	up
MIR339	1.73269	1.01075	0.316311	3.19542	0.00139627	0.0195896	up
GPAA1P2	1.70353	1.63411	0.402447	4.06043	4.89816e-05	0.00210209	up
RP11-307C19.2	1.70235	1.60157	0.547507	2.92519	0.00344242	0.0350553	up
RP4-777L9.2	1.68071	1.00933	0.335346	3.0098	0.00261418	0.0293661	up
CTC-264K15.6	1.66381	1.40309	0.437557	3.20665	0.00134289	0.0191816	up
RP11-543C4.3	1.66319	1.67976	0.545123	3.08142	0.00206013	0.0250776	up
RP11-317F20.2	1.66039	1.18145	0.368917	3.20248	0.00136251	0.0193322	up
RP11-662G23.1	1.6477	1.74456	0.560093	3.11476	0.00184093	0.023322	up
RP11-9N20.3	1.6434	1.63086	0.559057	2.91716	0.00353235	0.0355287	up
RNU1-72P	1.60181	1.01721	0.346863	2.93258	0.00336157	0.0344715	up
AC139099.7	1.55284	1.48104	0.476526	3.10798	0.00188369	0.0236657	up
RP11-711D18.2	1.52277	1.20155	0.344958	3.48319	0.000495473	0.00984287	up
MT2P1	1.47844	1.14321	0.370381	3.08657	0.00202477	0.0248351	up
RP11-157D23.2	1.46081	2.75866	0.665867	4.14297	3.42838e-05	0.00162831	up
AC063957.1	1.4177	1.34197	0.478042	2.80722	0.00499718	0.044581	up
TDRG1	1.4125	2.07556	0.665894	3.11695	0.00182734	0.0232322	up
LGMNP1	1.33561	1.54807	0.526122	2.94241	0.00325664	0.0338127	up
AC017060.1	1.30117	1.63928	0.524176	3.12734	0.00176393	0.0228589	up
HABP2	1.29203	1.05973	0.375046	2.8256	0.00471929	0.0429375	up
RP11-83B20.9	1.27338	1.52793	0.482419	3.16722	0.00153902	0.020929	up
CTB-61M7.1	1.24221	1.37642	0.437005	3.14966	0.00163459	0.021712	up
Hammerhead_HH9	1.23604	1.19095	0.406645	2.92873	0.00340355	0.0347722	up
CTB-164N12.1	1.23123	2.12781	0.654414	3.25148	0.00114805	0.0172414	up
KRTAP10-3	1.22828	1.58104	0.53093	2.97786	0.00290266	0.0313788	up
HINT1P2	1.22658	1.69266	0.472517	3.58223	0.00034068	0.0076683	up
TRERNA1	1.22648	1.31997	0.468872	2.8152	0.00487474	0.0438463	up
RP11-776H12.1	1.2204	1.50982	0.514765	2.93304	0.00335666	0.0344594	up
RPL21P54	1.21393	1.64811	0.476049	3.46206	0.000536058	0.0103641	up
PGAM1P9	1.2059	1.36593	0.418641	3.26278	0.00110326	0.0167795	up
LINC01010	1.19905	1.31018	0.453343	2.89005	0.00385178	0.0375765	up
AC010492.4	1.19279	2.29899	0.547724	4.19734	2.70063e-05	0.00137113	up
HMX3	1.18272	2.4574	0.69172	3.55259	0.000381454	0.00825464	up
RP11-269G24.6	1.1758	1.67162	0.47535	3.51662	0.000437085	0.00905904	up
MRPS15P1	1.17418	1.3136	0.407448	3.22398	0.00126424	0.0184231	up
OR7E22P	1.17171	1.84291	0.657567	2.80263	0.00506885	0.0449129	up
RP11-274B18.3	1.16362	1.00838	0.350262	2.87892	0.00399037	0.0383519	up
RP5-1049N15.2	1.14457	1.94288	0.660293	2.94246	0.00325617	0.0338127	up
BOD1L2	1.1109	1.73595	0.541866	3.20364	0.001357	0.0192876	up
RNU1-32P	1.05252	1.89991	0.633618	2.99851	0.002713	0.0300454	up
CHCHD4P4	1.04873	1.47146	0.486707	3.0233	0.00250036	0.0285536	up
RP1-50J22.4	1.04067	1.55963	0.473698	3.29245	0.000993187	0.015672	up
KRTAP10-2	1.02987	1.57176	0.50782	3.09511	0.00196737	0.0243416	up
RP1-15D23.2	1.02305	1.46083	0.531362	2.74921	0.00597388	0.0496928	up
RP11-73M7.1	1.01074	1.58696	0.478533	3.31631	0.000912131	0.014808	up
AP004782.1	1.00778	2.08649	0.606044	3.4428	0.000575726	0.0109214	up
RP11-569A11.2	0.979742	1.44471	0.473417	3.05165	0.00227584	0.0268313	up
S100A14	0.931874	1.57392	0.497984	3.16058	0.00157453	0.0211428	up
SSTR1	0.918499	1.30864	0.428008	3.05752	0.00223179	0.0264342	up
UBL4B	0.907446	1.48104	0.52152	2.83985	0.00451342	0.0416278	up
RP11-229P13.15	0.879659	1.41381	0.427076	3.31044	0.000931499	0.0150079	up
KRT87P	0.87421	1.8074	0.555519	3.25353	0.00113981	0.0171379	up
CTB-96E2.3	0.86208	1.2817	0.459127	2.7916	0.00524482	0.0458157	up
RP11-1080G15.1	0.837651	1.83451	0.496487	3.69497	0.000219909	0.00575649	up
RP11-513G11.3	0.826853	1.2938	0.411894	3.14109	0.00168318	0.0221118	up
MPO	213858	-2.4916	0.419346	-5.94164	2.82182e-09	1.6367e-06	down
ELANE	9342.08	-2.51006	0.467921	-5.36428	8.12739e-08	2.32183e-05	down
KIT	8273.63	-1.18341	0.264188	-4.47943	7.48418e-06	0.000569586	down
CTSG	7716.64	-1.5789	0.478235	-3.30151	0.000961676	0.0153519	down
CD96	6391.92	-1.44505	0.3434	-4.20807	2.57565e-05	0.00132703	down
HGF	6115.19	-1.61486	0.384921	-4.1953	2.72514e-05	0.00137809	down
CPA3	5839.58	-1.25728	0.435989	-2.88375	0.00392971	0.038017	down
MT-TP	5527.58	-1.00623	0.22853	-4.40303	1.06747e-05	0.000705767	down
PRSS57	5372.3	-1.23802	0.287121	-4.31184	1.61904e-05	0.000930605	down
CTSW	4603.77	-1.05879	0.326092	-3.24689	0.00116672	0.0174344	down
CST7	4286.98	-1.54579	0.35287	-4.38062	1.1834e-05	0.000749423	down
ITM2A	4056.46	-1.55662	0.335233	-4.64339	3.42741e-06	0.000333635	down
NTNG2	3827.45	-2.60481	0.375162	-6.94315	3.83458e-12	5.58097e-09	down
MEST	3353.96	-1.34771	0.330887	-4.07303	4.64062e-05	0.00201872	down
ACSM3	2979.52	-1.45701	0.31352	-4.64726	3.36366e-06	0.000331867	down
CA1	2801.13	-1.26553	0.414215	-3.05526	0.00224867	0.0265601	down
MS4A3	2780.89	-1.59581	0.411631	-3.87679	0.000105845	0.00354035	down
LPPR3	2180.7	-1.24934	0.342407	-3.64869	0.000263577	0.00650122	down
LPO	2107.1	-2.67266	0.385322	-6.93617	4.0287e-12	5.58097e-09	down
CYTL1	2003.73	-1.58876	0.395235	-4.01978	5.82525e-05	0.00234534	down
SUCNR1	1944.87	-1.46145	0.300948	-4.85615	1.19691e-06	0.000162864	down
MMP2	1794.2	-1.90036	0.423929	-4.48273	7.36958e-06	0.000561982	down
PVRL1	1735.92	-1.04451	0.258685	-4.03775	5.39669e-05	0.00223825	down
CTD-3088G3.8	1735.38	-1.59423	0.373163	-4.27221	1.93541e-05	0.00107376	down
RFX8	1671.5	-1.04532	0.339886	-3.0755	0.00210152	0.0253781	down
FGFR1	1665.29	-1.13658	0.378711	-3.00117	0.00268944	0.0299025	down
RAB7B	1663.54	-1.18667	0.302798	-3.919	8.89167e-05	0.00313139	down
MEG3	1652.65	-4.33369	0.604182	-7.17281	7.34737e-13	1.33936e-09	down
LINC00926	1606.97	-1.07732	0.279658	-3.85228	0.000117025	0.0037997	down
MRC2	1572.11	-1.30718	0.348857	-3.74704	0.000178935	0.00503292	down
IGLL1	1554.86	-1.97756	0.396086	-4.99275	5.95255e-07	9.69657e-05	down
TRH	1537.8	-2.91649	0.579476	-5.03298	4.82919e-07	8.34016e-05	down
LTBP1	1480.62	-1.61279	0.421968	-3.82207	0.000132339	0.00414911	down
IGFBP2	1375.34	-2.18334	0.406996	-5.36452	8.11633e-08	2.32183e-05	down
GPT2	1250.72	-1.19935	0.271779	-4.41296	1.01967e-05	0.000687215	down
CERCAM	1201.41	-1.20436	0.29042	-4.14698	3.36889e-05	0.00161407	down
AFF2	1161.56	-1.57104	0.389956	-4.02876	5.60709e-05	0.00229432	down
CLC	1064.15	-2.13699	0.537631	-3.97482	7.04322e-05	0.00266952	down
GABRE	1050.89	-5.66078	0.649677	-8.71323	2.95341e-18	2.26119e-14	down
BMS1P1	1012.65	-1.14399	0.27623	-4.14145	3.4511e-05	0.00163707	down
IL17RE	947.799	-2.39313	0.457059	-5.23592	1.64166e-07	3.95247e-05	down
PLXNB1	888.314	-1.37609	0.311102	-4.42326	9.72209e-06	0.000669225	down
LTK	770.566	-1.55929	0.361083	-4.31837	1.57185e-05	0.000914466	down
AE000661.37	757.791	-1.38334	0.356878	-3.87623	0.000106089	0.00354035	down
AC004791.2	755.421	-4.05037	0.669801	-6.04712	1.47458e-09	9.56753e-07	down
RP11-704M14.1	698.021	-2.56108	0.593936	-4.31205	1.61748e-05	0.000930605	down
LINC00539	696.502	-1.04755	0.247847	-4.2266	2.37252e-05	0.00124756	down
LIN7A	677.623	-2.10858	0.534994	-3.94131	8.10386e-05	0.0029384	down
AOX2P	654.152	-1.75666	0.494799	-3.55024	0.00038488	0.00831346	down
UMODL1	636.092	-1.37316	0.432279	-3.17657	0.00149027	0.0204771	down
MTRNR2L12	606.482	-1.04664	0.287485	-3.64069	0.000271913	0.00663079	down
ACSM1	605.773	-1.83358	0.365421	-5.01773	5.22847e-07	8.85823e-05	down
RP5-857K21.7	602.726	-1.22798	0.255951	-4.79773	1.60473e-06	0.000201412	down
PRRT4	598.65	-2.50007	0.396638	-6.30315	2.91655e-10	2.27854e-07	down
SRGAP3	594.52	-1.02077	0.327418	-3.11762	0.00182316	0.0232225	down
CDK14	589.838	-1.00216	0.226436	-4.42581	9.60818e-06	0.000665119	down
CASC15	566.932	-1.69069	0.421542	-4.01072	6.0534e-05	0.00240417	down
FOXC1	550.557	-1.37069	0.489843	-2.79823	0.00513829	0.0452286	down
CRACR2B	538.132	-1.13669	0.311548	-3.64853	0.000263744	0.00650122	down
TDRD9	528.567	-1.78241	0.459786	-3.8766	0.000105924	0.00354035	down
RP11-402J7.2	512.212	-1.53583	0.35044	-4.38257	1.17289e-05	0.000745837	down
SLC24A3	511.975	-1.81532	0.423238	-4.28913	1.79376e-05	0.00100981	down
CRNDE	506.424	-1.18105	0.3708	-3.18513	0.00144689	0.0200247	down
KCNE5	490.529	-4.12664	0.540078	-7.64082	2.15836e-14	5.16401e-11	down
AK5	481.021	-1.74891	0.367145	-4.76354	1.9023e-06	0.000222697	down
WT1	470.127	-1.08406	0.327297	-3.31215	0.000925827	0.0149479	down
UGT2B11	456.932	-2.59233	0.604118	-4.29111	1.77786e-05	0.00100381	down
GYPA	444.545	-1.40371	0.430143	-3.26335	0.00110102	0.0167653	down
GATM	433.644	-1.14541	0.381724	-3.00063	0.0026942	0.0299333	down
RTN4R	428.4	-1.22758	0.293805	-4.17822	2.93794e-05	0.00145683	down
SLC14A1	415.469	-1.3121	0.295448	-4.44105	8.95213e-06	0.000645607	down
LLNLF-158E9.1	414.039	-2.76037	0.49232	-5.60687	2.06022e-08	8.13063e-06	down
XK	410.647	-1.00593	0.349677	-2.87675	0.00401789	0.0384811	down
PCBP3	406.071	-1.42303	0.439585	-3.23721	0.00120704	0.0178419	down
SLC28A3	403.3	-1.87908	0.496572	-3.78411	0.000154258	0.00459938	down
UGT3A2	394.386	-2.77985	0.570539	-4.87233	1.10291e-06	0.000151328	down
SCARNA7	386.234	-1.06719	0.300424	-3.55228	0.000381906	0.00825509	down
MDFI	359.268	-1.28639	0.43022	-2.99008	0.00278907	0.0305748	down
MAMDC2-AS1	357.983	-1.61963	0.36361	-4.45431	8.41647e-06	0.000617213	down
AC002454.1	348.838	-1.53258	0.325251	-4.712	2.45297e-06	0.00026526	down
GPR153	347.976	-1.47885	0.374113	-3.95294	7.71975e-05	0.0028361	down
TPTEP1	346.929	-1.73657	0.485806	-3.57461	0.000350747	0.00781545	down
PROSER2-AS1	345.786	-2.00668	0.408011	-4.91821	8.73413e-07	0.000130098	down
CYP4F3	342.556	-1.27555	0.44718	-2.85244	0.00433855	0.0404491	down
S100B	342.011	-2.11821	0.437905	-4.83716	1.3171e-06	0.000176293	down
TRAT1	341.189	-1.34943	0.293145	-4.6033	4.15846e-06	0.000383591	down
ZNF385C	340.324	-1.33453	0.313468	-4.2573	2.06909e-05	0.00113477	down
PRG2	328.756	-1.97565	0.425448	-4.64369	3.42233e-06	0.000333635	down
RPS2P52	326.489	-1.00974	0.262666	-3.84421	0.000120939	0.00387745	down
ANKRD18A	323.436	-1.6009	0.51549	-3.10558	0.00189906	0.0238276	down
RP11-153M7.3	322.198	-2.80316	0.511122	-5.48434	4.15027e-08	1.41854e-05	down
MSLN	306.866	-4.0656	0.523871	-7.76068	8.44767e-15	2.3099e-11	down
ZBED2	297.359	-1.45286	0.322063	-4.5111	6.44925e-06	0.000517576	down
CEACAM8	296.689	-1.8269	0.522209	-3.49842	0.00046803	0.00949981	down
EPX	292.344	-1.60751	0.371165	-4.33097	1.48451e-05	0.00088106	down
TMEM56	288.332	-1.40216	0.424306	-3.3046	0.000951119	0.0152279	down
HBG2	285.467	-1.20396	0.375887	-3.20298	0.00136011	0.0193125	down
C9orf43	284.436	-1.20859	0.281706	-4.29023	1.78487e-05	0.00100628	down
LOXL4	284.383	-1.20185	0.316534	-3.79691	0.000146509	0.0044512	down
CEBPE	270.014	-1.27939	0.348291	-3.67334	0.000239398	0.00608121	down
AOX3P	270.009	-1.47898	0.43923	-3.36722	0.000759296	0.0130813	down
MUC19	255.598	-1.98007	0.381291	-5.19307	2.06859e-07	4.71355e-05	down
DOC2B	252.66	-2.73626	0.480964	-5.68912	1.27696e-08	5.32007e-06	down
NAV3	250.446	-1.95124	0.513588	-3.79923	0.000145146	0.0044309	down
CDH26	241.903	-1.05539	0.238794	-4.41966	9.88562e-06	0.000675277	down
RP11-266L9.5	241.82	-1.05154	0.224813	-4.67742	2.90508e-06	0.000296161	down
RETN	238.933	-2.06581	0.446199	-4.62979	3.66034e-06	0.00034929	down
PLCH1	237.174	-1.507	0.412063	-3.6572	0.000254982	0.00634834	down
APBA1	233.058	-1.51858	0.479988	-3.16378	0.00155734	0.0210297	down
PTX4	222.043	-1.60439	0.506871	-3.16528	0.00154931	0.0210168	down
BEX1	221.997	-1.62332	0.544033	-2.98386	0.00284635	0.03099	down
DEPDC7	217.543	-1.49104	0.25713	-5.79878	6.68011e-09	3.38988e-06	down
NDST3	212.158	-3.92768	0.524419	-7.48958	6.90952e-14	1.46946e-10	down
ITGB4	211.126	-1.10907	0.316055	-3.50911	0.000449604	0.00923354	down
TSHR	204.278	-1.05161	0.210285	-5.00089	5.70676e-07	9.45716e-05	down
IL5RA	203.25	-1.71702	0.424968	-4.04035	5.33706e-05	0.00222137	down
POU4F1	200.503	-5.43815	0.635415	-8.55841	1.14431e-17	7.30088e-14	down
KIAA1217	197.725	-1.58609	0.494189	-3.20949	0.00132972	0.019072	down
SIX3	194.743	-7.47792	0.711866	-10.5047	8.22036e-26	3.14684e-21	down
CHD5	192.421	-1.68973	0.36015	-4.69175	2.7088e-06	0.000287768	down
ZNF385D	190.611	-2.24977	0.572913	-3.9269	8.60483e-05	0.00306991	down
MTND6P4	187.953	-1.04452	0.285208	-3.66231	0.000249949	0.0062538	down
S100P	187.353	-1.19573	0.390552	-3.06165	0.00220124	0.0262475	down
RP11-266L9.6	182.982	-1.08973	0.228718	-4.7645	1.89322e-06	0.000222697	down
ADAMTS1	179.605	-2.74386	0.482231	-5.68994	1.27085e-08	5.32007e-06	down
CYP2E1	179.43	-1.69917	0.344214	-4.93636	7.95934e-07	0.000121877	down
LINC00707	168.434	-2.7582	0.522493	-5.27892	1.29946e-07	3.33856e-05	down
SEZ6L	167.326	-1.61458	0.439991	-3.66957	0.000242959	0.00613502	down
TCN1	167.177	-1.4236	0.486996	-2.92323	0.00346426	0.035179	down
TGFA	166.98	-1.16384	0.303199	-3.83852	0.00012378	0.00394212	down
SAMD11	164.399	-1.15058	0.338713	-3.3969	0.000681535	0.0121561	down
DPP10	164.395	-2.36038	0.720571	-3.27571	0.00105395	0.0163015	down
MT-TF	164.166	-1.26923	0.270944	-4.68447	2.80682e-06	0.000291978	down
RBPMS2	162.349	-1.20894	0.412917	-2.9278	0.00341364	0.0348288	down
ADAMTS3	160.087	-2.42836	0.530103	-4.58092	4.62928e-06	0.000407387	down
RP11-43F13.3	158.932	-2.20275	0.615363	-3.57959	0.000344137	0.00770404	down
MEGF10	158.291	-1.95118	0.432391	-4.51254	6.40573e-06	0.000515164	down
TNFRSF4	155.913	-1.35021	0.423277	-3.18989	0.00142325	0.0198266	down
SMC5-AS1	155.839	-1.16733	0.309159	-3.77583	0.000159475	0.00468165	down
MTND4P24	154.857	-1.01138	0.242981	-4.1624	3.14924e-05	0.00153771	down
CDH1	151.29	-1.6035	0.398235	-4.02652	5.66077e-05	0.00230042	down
MYO18B	148.629	-4.96886	0.619433	-8.02163	1.04354e-15	3.99479e-12	down
NKD1	147.036	-1.26713	0.328262	-3.86011	0.000113335	0.00370502	down
AE000661.50	146.119	-1.37432	0.3716	-3.69839	0.000216972	0.00571246	down
RP11-166D19.1	145.953	-4.74712	0.590127	-8.04423	8.67921e-16	3.69165e-12	down
MTUS2	145.481	-1.7249	0.383524	-4.4975	6.87563e-06	0.000538253	down
EPCAM	145.065	-1.90455	0.455778	-4.17868	2.93203e-05	0.00145579	down
SLPI	143.99	-1.47624	0.527681	-2.7976	0.00514846	0.0452996	down
TBX1	143.288	-1.0639	0.339248	-3.13606	0.00171236	0.0224182	down
KCNQ5-IT1	140.866	-1.05884	0.273828	-3.8668	0.000110273	0.00363911	down
RP5-1027G4.3	140.534	-1.66075	0.433249	-3.83324	0.000126465	0.0040176	down
PTPRG	140.426	-1.7051	0.463171	-3.68135	0.000232002	0.00596138	down
LAMC3	138.69	-2.2652	0.422783	-5.35782	8.42316e-08	2.35363e-05	down
DOCK3	137.475	-1.21788	0.315253	-3.8632	0.000111913	0.0036735	down
USP44	136.768	-1.38724	0.386778	-3.58666	0.000334941	0.00758691	down
WFDC1	135.329	-1.13186	0.322598	-3.50856	0.000450536	0.00923374	down
RBFOX3	134.981	-1.0849	0.248287	-4.36954	1.24506e-05	0.000776255	down
SNX18P3	134.776	-1.61606	0.509437	-3.17226	0.00151259	0.0206719	down
ASS1	134.186	-2.54044	0.498927	-5.09182	3.54649e-07	6.89154e-05	down
RP11-423E7.2	133.967	-1.13836	0.240296	-4.73732	2.16567e-06	0.00024312	down
RP11-571O6.2	132.623	-2.44828	0.559179	-4.37835	1.19582e-05	0.000751679	down
COL27A1	130.427	-1.26548	0.406578	-3.11251	0.00185502	0.0234441	down
ASIC1	129.586	-1.32177	0.414979	-3.18514	0.00144682	0.0200247	down
FP671120.7	128.637	-1.24501	0.405869	-3.06751	0.00215852	0.0258462	down
EBF3	126.595	-1.23592	0.449543	-2.74929	0.00597248	0.0496928	down
PTGER3	124.262	-2.19522	0.498943	-4.39975	1.08378e-05	0.000711632	down
TUBB4A	119.44	-1.58793	0.432271	-3.67346	0.000239291	0.00608121	down
CILP2	118.473	-1.74898	0.371499	-4.7079	2.5028e-06	0.000269128	down
FAM95C	117.38	-1.87126	0.535992	-3.49121	0.000480841	0.00968793	down
IRX5	115.766	-2.10608	0.598892	-3.51662	0.000437072	0.00905904	down
HHIP	113.887	-1.40481	0.348473	-4.03134	5.54607e-05	0.00228462	down
AC005336.5	113.53	-2.55935	0.483533	-5.29302	1.20314e-07	3.13317e-05	down
KRT17	111.7	-2.27405	0.584408	-3.8912	9.97514e-05	0.00340034	down
SCML2P2	111.663	-1.25126	0.225598	-5.5464	2.91605e-08	1.05311e-05	down
DLK1	111.119	-2.00761	0.586086	-3.42545	0.000613776	0.0113837	down
TMEM52B	108.947	-1.19129	0.352799	-3.37668	0.000733667	0.0127603	down
AOC1	108.889	-1.41086	0.376774	-3.74458	0.000180694	0.00506541	down
IGKV2-23	106.009	-1.81912	0.584286	-3.1134	0.00184944	0.0233967	down
FLNC	103.717	-2.60328	0.456979	-5.69671	1.22143e-08	5.25365e-06	down
FGF13	102.778	-3.47722	0.541402	-6.42262	1.33945e-10	1.21318e-07	down
CYP4F2	102.677	-1.34308	0.423605	-3.17059	0.00152131	0.0207767	down
PRSS12	102.197	-1.39791	0.336407	-4.15541	3.24711e-05	0.00156948	down
RP11-320G10.1	102.015	-1.79579	0.375435	-4.78323	1.72498e-06	0.000209079	down
RP11-89K21.1	101.642	-7.14168	0.807223	-8.84722	8.97248e-19	8.58688e-15	down
RP11-65L3.3	100.704	-1.37396	0.31218	-4.40119	1.07657e-05	0.000709588	down
CLDN10	99.8929	-2.30801	0.576477	-4.00365	6.23732e-05	0.00245564	down
RP11-2E11.6	99.0474	-1.0743	0.242859	-4.42353	9.70996e-06	0.000669225	down
PCBP3-OT1	98.0153	-1.41994	0.477843	-2.97156	0.00296295	0.0318162	down
MTATP8P1	97.8413	-1.1932	0.284311	-4.19682	2.70694e-05	0.00137251	down
AL672296.1	94.6574	-1.59106	0.467879	-3.40059	0.000672409	0.0120847	down
GPR12	90.5792	-2.06451	0.521063	-3.96211	7.42899e-05	0.00275764	down
GSDMC	89.1025	-1.39212	0.486142	-2.8636	0.00418857	0.0395908	down
IRX1	88.6433	-3.11022	0.58213	-5.34282	9.15112e-08	2.50224e-05	down
IGKV1-22	83.2226	-1.91841	0.591441	-3.24362	0.0011802	0.0175879	down
TEKT2	83.1159	-1.21549	0.328611	-3.69888	0.000216554	0.00570538	down
IFIT1B	82.9924	-1.2338	0.445243	-2.77108	0.00558713	0.0475396	down
SLC16A2	82.9717	-1.91168	0.473399	-4.03821	5.386e-05	0.00223624	down
RPSAP47	82.2781	-1.44705	0.383796	-3.77037	0.000163008	0.00473812	down
COL4A2	81.7627	-1.39072	0.384221	-3.61957	0.000295088	0.00698594	down
LINC01114	80.8635	-2.40096	0.469141	-5.11779	3.09143e-07	6.19596e-05	down
GLIS3	80.4498	-1.86747	0.471026	-3.96468	7.34937e-05	0.00273917	down
GXYLT2	80.0688	-3.01625	0.458942	-6.57219	4.95796e-11	5.58222e-08	down
ZNF114	79.7887	-1.06164	0.214744	-4.94375	7.66327e-07	0.000118506	down
ITPKA	78.4161	-1.09761	0.292669	-3.75034	0.000176595	0.00500257	down
RP11-846F4.6	77.7447	-1.08854	0.234353	-4.64489	3.4026e-06	0.000333545	down
TRGV10	77.4726	-1.89901	0.418276	-4.54009	5.62291e-06	0.000467242	down
CH507-513H4.4	75.002	-1.39552	0.462981	-3.0142	0.00257659	0.0291215	down
RP11-844P9.2	73.7146	-3.9346	0.566521	-6.94521	3.77907e-12	5.58097e-09	down
OLIG2	71.4113	-2.7856	0.472301	-5.89794	3.68074e-09	2.04206e-06	down
COL2A1	70.7858	-2.33451	0.476434	-4.89996	9.58543e-07	0.000136918	down
SSTR2	70.7525	-1.10027	0.247792	-4.44029	8.98364e-06	0.000645607	down
CTD-3035K23.3	70.5119	-1.33536	0.37735	-3.53879	0.000401958	0.00853905	down
FUT1	70.4749	-1.22164	0.344981	-3.54117	0.000398352	0.00848815	down
RP11-423E7.1	70.4291	-1.14358	0.208361	-5.48845	4.05481e-08	1.3984e-05	down
ADAMTS18	69.821	-3.05572	0.661553	-4.61901	3.85567e-06	0.000362651	down
RP11-731J8.2	69.0007	-1.17538	0.378916	-3.10196	0.00192243	0.0240195	down
RP11-144G6.12	68.8491	-1.09123	0.259963	-4.19763	2.69727e-05	0.00137113	down
NEK10	68.1607	-1.30993	0.335107	-3.90899	9.26818e-05	0.00322541	down
C2orf82	67.0728	-1.02127	0.26117	-3.91037	9.2155e-05	0.00321	down
ZSCAN23	66.9336	-1.15826	0.421183	-2.75001	0.00595926	0.0496359	down
UNCX	64.6973	-5.61092	0.675487	-8.30648	9.8586e-17	5.39139e-13	down
NR5A1	64.3439	-1.45323	0.394216	-3.68638	0.000227466	0.00587558	down
LINC00958	63.9181	-2.79253	0.674696	-4.13895	3.48897e-05	0.00164484	down
ST8SIA1	63.0536	-1.10591	0.306674	-3.60616	0.000310763	0.00721865	down
CYP4F11	61.8157	-2.34825	0.453797	-5.17467	2.28318e-07	5.11126e-05	down
RP1-101D8.1	61.7406	-1.79909	0.434888	-4.1369	3.52022e-05	0.00165347	down
AC007163.3	61.4878	-1.41649	0.424694	-3.33532	0.000852008	0.0141439	down
CTGLF8P	61.3327	-1.04673	0.316654	-3.3056	0.000947717	0.0152052	down
AC009495.2	60.0692	-1.13732	0.287078	-3.96171	7.44141e-05	0.00275764	down
CTD-2647E9.1	59.8464	-1.20229	0.380599	-3.15895	0.00158341	0.0212275	down
RP11-777B9.5	59.4977	-1.10805	0.305629	-3.62548	0.000288424	0.00688782	down
MESTIT1	58.9958	-1.4582	0.271057	-5.37967	7.46204e-08	2.23168e-05	down
BLZF2P	58.3338	-1.11872	0.245451	-4.55782	5.16875e-06	0.000442023	down
HRH4	56.8946	-1.32757	0.31037	-4.2774	1.8909e-05	0.00105212	down
PGBD5	55.7698	-2.13466	0.493434	-4.32613	1.5175e-05	0.000895088	down
C14orf37	54.4856	-1.74954	0.368434	-4.7486	2.0483e-06	0.000233452	down
CTSE	54.054	-1.12414	0.362541	-3.10074	0.00193039	0.024047	down
GAD1	53.7542	-1.21039	0.367961	-3.28946	0.00100381	0.0158134	down
HHIP-AS1	53.4801	-1.74286	0.432325	-4.03136	5.5454e-05	0.00228462	down
FAM198A	50.5837	-1.8963	0.445128	-4.26012	2.04316e-05	0.00112377	down
LGSN	50.354	-2.70768	0.554302	-4.88485	1.03508e-06	0.000144696	down
RP11-475J5.11	50.2139	-1.2484	0.336223	-3.71301	0.000204805	0.00552384	down
NETO1	50.0852	-1.92006	0.515251	-3.72645	0.000194193	0.00534044	down
AL592528.1	49.6293	-1.83774	0.463821	-3.96217	7.42721e-05	0.00275764	down
GPR144	48.4418	-1.2717	0.377784	-3.36622	0.000762068	0.0131013	down
ROBO1	47.06	-2.46759	0.48165	-5.1232	3.00395e-07	6.11671e-05	down
RP11-799O21.2	46.7796	-2.72767	0.576348	-4.73268	2.21574e-06	0.000246747	down
HRASLS5	46.6142	-3.7068	0.493997	-7.50368	6.20484e-14	1.39722e-10	down
CR1L	46.3221	-1.21196	0.362181	-3.34629	0.000819015	0.0137996	down
ART4	46.1619	-1.10569	0.401203	-2.75595	0.00585228	0.0490758	down
DUSP8P3	46.0199	-1.73596	0.407738	-4.25755	2.06682e-05	0.00113477	down
CTA-796E4.5	44.9138	-4.05807	0.526132	-7.71303	1.22868e-14	3.13567e-11	down
TNN	44.4798	-1.46795	0.52179	-2.81329	0.00490373	0.0440036	down
ADAMTS15	43.7532	-3.69671	0.597327	-6.18876	6.06407e-10	4.4642e-07	down
NBAT1	43.6066	-1.65337	0.440168	-3.75622	0.000172501	0.0049388	down
ADAMTS7P3	43.4921	-1.00731	0.303902	-3.31459	0.000917788	0.0148748	down
KLRG2	43.434	-1.30214	0.422475	-3.08217	0.00205495	0.0250527	down
LINC00282	43.3123	-1.02482	0.324748	-3.15573	0.00160098	0.0213842	down
NRXN3	43.1842	-1.75738	0.428421	-4.102	4.09594e-05	0.00185998	down
USP41	43.1269	-1.67765	0.338891	-4.95041	7.40582e-07	0.000116668	down
AC004381.7	41.9578	-1.61022	0.319398	-5.04144	4.62052e-07	8.22689e-05	down
CTD-3088G3.4	41.9152	-2.02039	0.480437	-4.20533	2.60706e-05	0.00133961	down
ARHGAP42	41.4622	-1.2606	0.33175	-3.79985	0.000144786	0.00442697	down
RS1	41.2831	-1.57618	0.532267	-2.96125	0.0030639	0.032552	down
KRT1	41.1941	-1.26339	0.45133	-2.79926	0.00512194	0.0451478	down
AGMO	41.1685	-1.77391	0.527915	-3.36022	0.000778805	0.0133215	down
MIR100HG	41.1161	-4.86441	0.687758	-7.07285	1.51782e-12	2.42099e-09	down
UCA1	40.5956	-1.69198	0.344391	-4.91295	8.97153e-07	0.000131586	down
FAM154B	40.4504	-1.26728	0.333316	-3.80205	0.000143502	0.00439822	down
GLUD1P7	39.8729	-1.69977	0.389175	-4.36763	1.25601e-05	0.000779278	down
OGDHL	39.8049	-2.81088	0.49426	-5.68706	1.29246e-08	5.32007e-06	down
EFNB2	39.1702	-1.2513	0.323621	-3.86655	0.000110384	0.00363962	down
AFAP1-AS1	38.9344	-1.41912	0.433019	-3.27727	0.00104816	0.0162552	down
IGDCC4	38.3989	-1.81752	0.365559	-4.9719	6.62993e-07	0.000106639	down
CHRNA6	38.3876	-2.83837	0.440577	-6.44238	1.17615e-10	1.12561e-07	down
MTND6P3	38.0014	-1.09549	0.26776	-4.0913	4.2897e-05	0.00192086	down
RPS20P22	36.4984	-1.33792	0.356776	-3.75003	0.00017681	0.00500257	down
BCL2L10	36.3467	-1.40791	0.495356	-2.84223	0.00447997	0.0414246	down
OR8R1P	36.2286	-1.50464	0.354182	-4.24819	2.155e-05	0.00117015	down
CTSLP2	35.5191	-2.0357	0.458674	-4.43824	9.06972e-06	0.000646551	down
CTD-3010D24.3	35.5156	-1.07699	0.263379	-4.08913	4.32989e-05	0.0019296	down
RP1-164L12.1	34.9961	-1.4146	0.351192	-4.02798	5.62584e-05	0.00229492	down
RNA5SP311	34.9745	-1.11523	0.308837	-3.61107	0.000304938	0.00715278	down
CECR7	34.9226	-1.31274	0.409586	-3.20504	0.00135041	0.0192259	down
RP11-420K14.2	34.5553	-2.11955	0.742217	-2.8557	0.00429416	0.0401581	down
RP11-39H3.2	34.5418	-1.2381	0.352484	-3.51249	0.000443929	0.00916121	down
RP1-35C21.1	34.5104	-4.853	0.811288	-5.98185	2.20624e-09	1.34059e-06	down
RN7SL646P	34.4223	-1.24285	0.429634	-2.8928	0.00381826	0.0373924	down
TARM1	33.6241	-1.73496	0.475365	-3.64975	0.000262497	0.00648717	down
LINC01133	33.2009	-1.42501	0.400731	-3.55602	0.000376521	0.00817064	down
RGS9BP	32.6553	-1.27054	0.341625	-3.71912	0.000199919	0.00544039	down
FAM19A5	32.6179	-2.38278	0.564296	-4.22257	2.41533e-05	0.00126334	down
TEX15	32.4232	-1.66997	0.596353	-2.8003	0.00510546	0.0450535	down
ANXA8	31.9012	-2.3857	0.545145	-4.37626	1.20733e-05	0.000757669	down
MT-TI	31.8365	-1.1736	0.307649	-3.81473	0.000136333	0.00423274	down
AC005077.14	30.5892	-2.15289	0.447592	-4.80993	1.50983e-06	0.000193304	down
UGT8	30.5056	-1.41804	0.394686	-3.59284	0.000327096	0.00746186	down
ACSS3	30.1928	-1.24056	0.444517	-2.79081	0.00525771	0.0458893	down
UPK3BL	30.1693	-1.08203	0.37813	-2.86153	0.00421599	0.0397216	down
SOSTDC1	29.6504	-1.81016	0.50805	-3.56296	0.000366701	0.00805071	down
DYX1C1	29.3939	-1.23241	0.258608	-4.76556	1.88326e-06	0.000222697	down
INPP5J	29.3654	-1.28725	0.436975	-2.94581	0.00322109	0.03362	down
DLL3	29.2919	-3.46873	0.536871	-6.46102	1.03999e-10	1.04768e-07	down
AC104088.1	29.1638	-1.94657	0.505219	-3.85293	0.000116714	0.00379603	down
TRPM6	28.7519	-1.55983	0.432364	-3.60767	0.000308956	0.00719851	down
RP4-718D20.3	28.7274	-1.83647	0.488758	-3.75743	0.000171665	0.00492247	down
AP000344.4	28.6093	-1.32694	0.368338	-3.60252	0.000315143	0.00728063	down
RP11-350N15.4	28.5113	-1.46674	0.42127	-3.48172	0.000498207	0.00987488	down
C5orf17	28.3692	-2.80544	0.965435	-2.90588	0.00366225	0.0364338	down
SNCAIP	27.9171	-2.74864	0.536949	-5.119	3.07166e-07	6.18875e-05	down
SLC22A31	27.8056	-2.21396	0.45324	-4.88474	1.03567e-06	0.000144696	down
RP11-62I21.1	27.6865	-1.43788	0.42056	-3.41896	0.000628611	0.0115414	down
AJ011931.1	27.3488	-1.65309	0.471125	-3.50882	0.000450093	0.00923374	down
RP11-116O18.3	27.2503	-1.46926	0.293385	-5.00797	5.50076e-07	9.17385e-05	down
TMEM51-AS1	27.0401	-1.67401	0.472657	-3.5417	0.000397558	0.00848797	down
DPY19L1P2	26.8835	-1.04967	0.242612	-4.32653	1.51475e-05	0.000894851	down
DNAH8	26.6345	-1.13785	0.364443	-3.12217	0.00179525	0.0230607	down
AC055733.1	26.0477	-1.15525	0.267604	-4.31699	1.58172e-05	0.000917985	down
RP6-91H8.3	25.75	-1.03497	0.339858	-3.04529	0.00232457	0.0272423	down
FST	25.7207	-1.45235	0.475087	-3.05701	0.00223555	0.0264549	down
CTD-2240J17.1	25.6834	-1.53683	0.404109	-3.80301	0.000142951	0.00438826	down
ZNF385B	25.333	-1.79763	0.520327	-3.45481	0.000550686	0.0105668	down
FLRT3	24.9627	-1.49796	0.532073	-2.81532	0.00487283	0.0438463	down
MAEL	24.8299	-1.24949	0.415466	-3.00744	0.00263454	0.029515	down
PAQR9	24.6838	-1.42026	0.487433	-2.91376	0.00357103	0.0357486	down
SHH	24.4577	-1.12767	0.300533	-3.75223	0.000175269	0.00498104	down
RP11-339B21.8	24.4248	-1.39001	0.282823	-4.91476	8.88901e-07	0.000131482	down
RP3-497J21.1	24.4053	-1.39182	0.345607	-4.02719	5.64473e-05	0.00229634	down
RP11-108K14.12	24.2096	-1.44907	0.347055	-4.17533	2.97551e-05	0.00146786	down
MAGOH3P	24.1972	-1.27932	0.300586	-4.25609	2.08031e-05	0.00113929	down
EYA1	24.194	-1.34072	0.430013	-3.11787	0.00182166	0.023214	down
RNU1-133P	24.1725	-2.03799	0.582963	-3.49592	0.000472425	0.00956873	down
FAM230A	24.0869	-1.59149	0.384356	-4.14066	3.46312e-05	0.00164074	down
AC005336.4	23.7336	-3.15257	0.4746	-6.64258	3.08235e-11	3.68736e-08	down
LINC01222	23.6947	-2.6107	0.533474	-4.89377	9.89238e-07	0.000139738	down
SEC14L3	23.5689	-1.51265	0.404473	-3.7398	0.000184163	0.00513845	down
FP236383.12	23.4026	-1.16635	0.379585	-3.07271	0.00212127	0.0255199	down
SLC35G3	23.3921	-1.38421	0.428039	-3.23383	0.00122142	0.0179835	down
GS1-24F4.2	23.3032	-1.01117	0.361716	-2.79547	0.00518237	0.0454701	down
FP671120.5	23.1175	-1.23648	0.37068	-3.33571	0.000850827	0.0141304	down
GLP1R	22.7644	-2.10554	0.586137	-3.59223	0.000327856	0.00746186	down
TMIE	22.6126	-1.06736	0.334427	-3.19162	0.00141475	0.0197658	down
YAP1P1	22.5141	-1.09578	0.334433	-3.27654	0.00105088	0.0162714	down
APLN	22.4038	-1.40833	0.393776	-3.57647	0.000348264	0.00777823	down
RP11-713C5.1	21.8633	-2.22424	0.572602	-3.88445	0.000102561	0.00345307	down
AP000344.3	21.4933	-1.6599	0.47159	-3.5198	0.000431878	0.00899985	down
AC007279.1	21.4646	-1.06216	0.243823	-4.35627	1.32299e-05	0.000811535	down
PURG	21.2945	-2.89215	0.535864	-5.39716	6.77039e-08	2.07342e-05	down
ZNF385D-AS2	20.6781	-2.45325	0.743735	-3.29855	0.000971851	0.0154307	down
RP11-299H22.3	20.5774	-1.58441	0.569845	-2.78043	0.00542875	0.0466169	down
RP11-401P9.7	20.5302	-1.61137	0.387623	-4.15705	3.22387e-05	0.00156675	down
RGS6	20.4698	-1.14603	0.371014	-3.08891	0.00200895	0.0247044	down
AC007163.6	20.4557	-1.57019	0.378269	-4.15098	3.31058e-05	0.00159012	down
AC013402.5	20.3914	-3.87054	0.67643	-5.722	1.05277e-08	4.74128e-06	down
C3orf56	20.3081	-1.69484	0.59185	-2.86363	0.00418821	0.0395908	down
OR7D2	20.2142	-1.49662	0.426437	-3.50959	0.000448803	0.00922764	down
RP11-392E22.9	20.0484	-1.6893	0.590362	-2.86146	0.00421694	0.0397216	down
TVP23CP1	20.0083	-1.43143	0.326848	-4.37949	1.18956e-05	0.000750205	down
RP4-551N11.1	19.9689	-1.83546	0.596237	-3.0784	0.00208112	0.0252192	down
AC012354.6	19.9427	-5.20028	0.79767	-6.51934	7.06163e-11	7.50906e-08	down
GSG1L	19.7701	-2.24866	0.459378	-4.89501	9.83032e-07	0.000139376	down
NRCAM	19.5617	-1.22547	0.344238	-3.55995	0.000370928	0.00809089	down
ZBTB7C	19.5538	-2.04943	0.398298	-5.14547	2.66847e-07	5.7068e-05	down
EFNB3	19.3249	-1.66326	0.491297	-3.38545	0.000710614	0.0125302	down
RN7SKP240	19.0534	-1.56304	0.505331	-3.0931	0.00198078	0.0244522	down
PABPC4L	18.931	-1.83449	0.654572	-2.80258	0.00506958	0.0449129	down
RP11-680B3.2	18.8986	-1.48449	0.410613	-3.6153	0.000300005	0.00707173	down
NTRK3	18.8748	-1.72873	0.418453	-4.13125	3.60798e-05	0.00168436	down
CCL1	18.8296	-1.88563	0.620814	-3.03735	0.00238665	0.0277135	down
AC011893.3	18.757	-1.99589	0.432175	-4.61823	3.87019e-06	0.00036287	down
LYPD6B	18.4222	-1.33209	0.475497	-2.80146	0.00508713	0.0449643	down
LL0XNC01-221F2.2	18.2575	-1.14674	0.378943	-3.02616	0.00247682	0.0283708	down
NEBL	18.143	-1.26854	0.365205	-3.47351	0.000513697	0.010069	down
LINC01107	18.0714	-1.67701	0.460922	-3.63838	0.000274354	0.00667253	down
KIF4CP	18.032	-1.06504	0.280067	-3.80281	0.000143062	0.00438826	down
GRIN1	17.9838	-1.22931	0.385472	-3.18909	0.00142722	0.0198551	down
CPA5	17.9706	-1.36357	0.407267	-3.3481	0.000813685	0.0137451	down
MEIS2	17.944	-1.00147	0.345405	-2.89941	0.00373871	0.0369251	down
RP11-30K9.1	17.8188	-1.0647	0.216977	-4.90696	9.25006e-07	0.000134129	down
CH17-302M23.1	17.6264	-1.21565	0.328862	-3.69652	0.000218572	0.00574227	down
SULT1C2	17.3735	-1.06879	0.32182	-3.32107	0.000896718	0.0146514	down
BMP4	17.2006	-2.82769	0.469594	-6.02157	1.72734e-09	1.084e-06	down
CLDN10-AS1	17.1779	-3.74603	0.673404	-5.56282	2.65445e-08	9.77068e-06	down
CCDC148	17.0648	-1.10615	0.311627	-3.54958	0.000385843	0.00832087	down
SHANK2	16.8466	-1.33702	0.351201	-3.807	0.000140661	0.00433547	down
GRTP1-AS1	16.8062	-4.81133	0.677018	-7.10665	1.1889e-12	1.97879e-09	down
RNF219-AS1	16.522	-1.23255	0.280645	-4.39184	1.12397e-05	0.000727509	down
MT-TG	16.5166	-1.06678	0.272022	-3.92166	8.79426e-05	0.00311428	down
SRGAP3-AS2	16.1683	-1.15667	0.370123	-3.12509	0.0017775	0.0229492	down
TRAV39	16.0549	-1.68756	0.380772	-4.43195	9.33828e-06	0.000657933	down
MGC39584	16.0436	-3.2636	0.762911	-4.27782	1.8873e-05	0.00105164	down
GRID1	15.9786	-1.46452	0.488329	-2.99905	0.00270827	0.0300073	down
AC005077.12	15.9476	-1.49388	0.445177	-3.35569	0.000791665	0.0134872	down
BRINP2	15.9253	-5.36609	0.891607	-6.01845	1.76092e-09	1.08725e-06	down
EMX2OS	15.7715	-1.30177	0.384826	-3.38276	0.000717625	0.01259	down
ANKRD20A4	15.721	-1.75685	0.530346	-3.31265	0.000924175	0.0149339	down
CTD-2154I11.2	15.6743	-1.27469	0.353909	-3.60175	0.000316081	0.0072935	down
CTD-2034I4.2	15.6445	-2.19037	0.651098	-3.36412	0.000767892	0.0131819	down
RP11-16L9.2	15.5658	-2.12707	0.50247	-4.23322	2.30374e-05	0.00122236	down
RNU2-5P	15.2933	-2.0104	0.39461	-5.09465	3.49391e-07	6.85899e-05	down
RP11-180N14.1	15.2796	-2.25137	0.799945	-2.81441	0.00488667	0.0439146	down
LINC00189	15.0533	-1.93809	0.52239	-3.71005	0.000207217	0.00555495	down
SPATA31E1	14.9551	-2.70501	0.611609	-4.42278	9.74369e-06	0.000669225	down
SNHG23	14.5368	-2.98701	0.684149	-4.36602	1.26531e-05	0.000783775	down
RN7SL70P	14.4476	-1.33064	0.366581	-3.62986	0.000283575	0.00682045	down
AC024896.1	14.4317	-1.38892	0.239805	-5.79186	6.96113e-09	3.46076e-06	down
SLIT2	14.3945	-1.15146	0.382116	-3.01337	0.00258361	0.0291577	down
RP11-54O7.2	14.2305	-1.32129	0.450085	-2.93563	0.00332866	0.0342908	down
OR9A4	14.1188	-1.63992	0.413402	-3.96689	7.28152e-05	0.00272743	down
AC064834.1	14.0494	-1.60938	0.403886	-3.98474	6.7555e-05	0.00259125	down
MTUS2-AS1	13.9531	-1.33827	0.43582	-3.07068	0.00213569	0.0256611	down
RP11-538D16.2	13.889	-1.78182	0.490037	-3.6361	0.000276796	0.0067106	down
MPP4	13.7797	-1.06015	0.243944	-4.34586	1.38732e-05	0.000837664	down
AFF2-IT1	13.6531	-1.68288	0.399839	-4.20891	2.56609e-05	0.00132488	down
IGKV2-29	13.5969	-1.63719	0.507903	-3.22343	0.00126666	0.0184439	down
MTRF1LP2	13.5853	-1.58025	0.498507	-3.16997	0.00152454	0.0208036	down
RP11-161I6.2	13.5238	-4.12401	0.734919	-5.61151	2.00568e-08	7.99786e-06	down
XXyac-YM21GA2.7	13.5135	-2.33938	0.626038	-3.7368	0.000186374	0.00518163	down
AC132807.1	13.495	-1.60839	0.425099	-3.78357	0.000154594	0.00459938	down
AC016753.7	13.4143	-1.27198	0.39959	-3.18322	0.00145649	0.0201358	down
CTSLP7	13.4009	-3.25984	0.664635	-4.9047	9.35682e-07	0.000135166	down
RP11-506K6.4	13.2542	-1.5493	0.37991	-4.07809	4.54081e-05	0.00198523	down
LINC01262	13.189	-2.81232	0.525874	-5.34789	8.89838e-08	2.4684e-05	down
RP11-38J22.3	13.1423	-1.48646	0.415062	-3.58131	0.000341882	0.00767877	down
INA	13.1115	-2.27061	0.422912	-5.36899	7.91791e-08	2.31873e-05	down
MYT1L	12.9761	-2.07944	0.642777	-3.23509	0.00121604	0.0179182	down
MT-TL2	12.7945	-1.19867	0.32319	-3.70888	0.000208175	0.00557332	down
TMEM133	12.6804	-1.25195	0.371703	-3.36814	0.000756773	0.0130554	down
GFRA3	12.654	-2.57973	0.462945	-5.57244	2.51201e-08	9.45775e-06	down
PSMA8	12.5925	-2.42841	0.578119	-4.20053	2.66289e-05	0.00135737	down
RP11-350N15.6	12.5481	-1.1621	0.364628	-3.18707	0.00143721	0.0199629	down
LRRC38	12.3928	-2.70438	0.700782	-3.85909	0.000113809	0.00371548	down
RP4-568C11.4	12.2838	-1.57682	0.470528	-3.35117	0.000804707	0.0136486	down
RD3L	12.246	-2.06766	0.52002	-3.97611	7.00508e-05	0.00266033	down
RP11-26M5.3	12.2295	-4.70764	0.708088	-6.64837	2.96349e-11	3.65953e-08	down
RP11-2E11.5	12.2228	-1.36475	0.290978	-4.69023	2.72901e-06	0.000287813	down
SP7	12.118	-1.0363	0.377173	-2.74754	0.00600443	0.0498417	down
LEP	12.1166	-3.53995	0.510498	-6.93431	4.08211e-12	5.58097e-09	down
RASL12	12.1025	-3.15754	0.615134	-5.1331	2.85015e-07	5.89765e-05	down
MEG8	11.9209	-2.81907	0.881261	-3.1989	0.00137953	0.019487	down
RP11-496N12.6	11.9079	-1.06356	0.321162	-3.3116	0.00092764	0.0149709	down
RP11-28B23.1	11.899	-1.22767	0.411697	-2.98198	0.00286392	0.0310954	down
TRAV27	11.8371	-1.25465	0.318862	-3.93479	8.32707e-05	0.0030047	down
RP11-315D13.1	11.824	-1.00516	0.339228	-2.9631	0.0030456	0.0324398	down
AC008703.1	11.8201	-1.47527	0.423756	-3.48143	0.000498753	0.00987726	down
TRAV30	11.7354	-1.29304	0.360928	-3.58255	0.000340256	0.00766647	down
TWIST1	11.482	-2.49836	0.498915	-5.00758	5.51184e-07	9.17385e-05	down
SIX3-AS1	11.1912	-5.521	0.93933	-5.87759	4.16272e-09	2.27647e-06	down
RP11-439E19.7	11.16	-1.35967	0.319671	-4.25335	2.10594e-05	0.00115154	down
ATP1A4	10.6839	-1.35565	0.344984	-3.92962	8.50819e-05	0.00304394	down
AL589822.1	10.6801	-1.01835	0.268744	-3.7893	0.000151072	0.00453228	down
TRAV36DV7	10.5224	-1.29402	0.2838	-4.55962	5.12457e-06	0.000441056	down
SPATA31C1	10.4801	-2.36257	0.532187	-4.43936	9.02267e-06	0.000645607	down
RP3-407E4.4	10.4542	-2.08293	0.571765	-3.64298	0.0002695	0.00659637	down
RNA5SP92	10.4004	-2.24525	0.549535	-4.08573	4.39391e-05	0.00194454	down
GABRR1	10.3778	-1.43945	0.423423	-3.39956	0.000674945	0.0121133	down
SCGB3A1	10.3651	-1.61577	0.359135	-4.49906	6.82558e-06	0.00053653	down
AC002456.2	10.3612	-1.50071	0.313089	-4.79324	1.64109e-06	0.000203969	down
RTL1	10.3273	-2.30844	0.63639	-3.6274	0.000286286	0.00685813	down
PATE4	10.2798	-1.23826	0.37946	-3.26321	0.00110158	0.0167672	down
TRAV41	10.2407	-1.42888	0.314961	-4.53668	5.71455e-06	0.000470448	down
SNORD27	10.178	-1.27798	0.268794	-4.7545	1.98938e-06	0.000228951	down
C11orf97	10.1636	-1.40618	0.362954	-3.87427	0.000106944	0.00355994	down
RP3-407E4.3	10.1367	-2.55869	0.601937	-4.25077	2.13042e-05	0.00116009	down
AC139100.3	9.99481	-1.31078	0.467245	-2.80533	0.00502654	0.0447179	down
TSSC2	9.9396	-1.00707	0.251133	-4.01012	6.06883e-05	0.00240747	down
C1orf105	9.92585	-1.0483	0.279127	-3.75564	0.000172899	0.0049388	down
GLUD1P8	9.89864	-2.60652	0.56119	-4.64463	3.40681e-06	0.000333545	down
CTD-2523D13.1	9.88203	-2.00502	0.419252	-4.78239	1.73224e-06	0.000209079	down
RP11-178D12.2	9.82379	-1.12495	0.275554	-4.08252	4.45491e-05	0.00196021	down
RP11-1250I15.1	9.74872	-1.02339	0.289652	-3.53317	0.000410609	0.00867947	down
MT-TW	9.71118	-1.17306	0.320079	-3.6649	0.000247435	0.00621119	down
ACOT6	9.6679	-1.03307	0.347346	-2.97417	0.00293779	0.0316081	down
LL0XNC01-73E8.1	9.66137	-1.27839	0.373356	-3.42405	0.000616962	0.0114113	down
RP11-762E8.1	9.61831	-2.57197	0.421119	-6.10748	1.01219e-09	7.17548e-07	down
RP11-54H7.4	9.58009	-1.14253	0.387999	-2.94469	0.00323283	0.0336843	down
RP11-167P20.1	9.53479	-3.54249	0.656065	-5.39959	6.67917e-08	2.07342e-05	down
RP11-33E24.3	9.47731	-1.13131	0.266834	-4.23973	2.23789e-05	0.0012066	down
TRAV26-2	9.43863	-1.64873	0.340428	-4.8431	1.27832e-06	0.000172307	down
RN7SKP32	9.40129	-2.65751	0.901919	-2.94651	0.00321384	0.0335595	down
HTR2A	9.37985	-1.39065	0.457073	-3.0425	0.00234618	0.0274074	down
TRAV35	9.33536	-1.31917	0.325189	-4.05664	4.97843e-05	0.00212463	down
RP11-15B24.5	9.2714	-2.27547	0.444514	-5.119	3.07157e-07	6.18875e-05	down
RP11-375A5.1	9.2093	-1.6625	0.415263	-4.00349	6.24157e-05	0.00245564	down
LINC00864	9.18573	-2.16178	0.610472	-3.54116	0.00039837	0.00848815	down
MAN1A2P1	9.12332	-4.01318	0.91616	-4.38044	1.1844e-05	0.000749423	down
ANXA8L1	9.0757	-1.67184	0.541497	-3.08745	0.00201883	0.0247872	down
RP11-244G12.1	8.93392	-1.20565	0.360684	-3.34268	0.00082972	0.013937	down
MESTP1	8.93372	-1.37688	0.413708	-3.32815	0.00087426	0.0144062	down
NLRP11	8.89345	-1.12531	0.380851	-2.95472	0.00312956	0.0330035	down
RP11-615J4.4	8.83618	-1.41371	0.353584	-3.99822	6.38202e-05	0.00249268	down
MRGPRF-AS1	8.73619	-2.71266	0.66111	-4.10319	4.07494e-05	0.00185706	down
ATP12A	8.61109	-1.98507	0.423286	-4.68965	2.73671e-06	0.000287813	down
RP11-401P9.1	8.57379	-1.46546	0.426274	-3.43784	0.000586381	0.0110578	down
ESRP1	8.52236	-1.16967	0.396483	-2.95011	0.0031766	0.0333525	down
ZNF648	8.43111	-2.47602	0.465969	-5.3137	1.07422e-07	2.81658e-05	down
MTRNR2L5	8.21309	-1.17551	0.298797	-3.93414	8.34939e-05	0.0030068	down
HOMER2P1	8.1808	-1.88297	0.68243	-2.75922	0.00579391	0.0487478	down
DUSP8P4	8.15598	-1.29383	0.457743	-2.82655	0.00470524	0.0428656	down
BHLHE23	8.08013	-2.11346	0.68447	-3.08773	0.00201692	0.0247865	down
RP3-433F14.4	8.07017	-1.26257	0.309161	-4.08387	4.42921e-05	0.00195114	down
CTA-384D8.31	8.0411	-1.21047	0.413971	-2.92404	0.00345523	0.0351313	down
LINC01182	8.02918	-1.85563	0.648981	-2.8593	0.00424571	0.0398944	down
RP11-495P10.9	7.9864	-2.69466	0.679503	-3.96563	7.32017e-05	0.0027376	down
TRAV34	7.95558	-2.4113	0.438129	-5.50364	3.72035e-08	1.29472e-05	down
C2orf54	7.94186	-3.08813	0.660203	-4.67754	2.90333e-06	0.000296161	down
CTD-2015B23.2	7.89499	-2.04854	0.526918	-3.88777	0.000101168	0.00342855	down
ZNF861P	7.86412	-2.82661	0.609337	-4.63883	3.50384e-06	0.000337861	down
RP11-218M11.1	7.84294	-1.17844	0.38216	-3.08364	0.00204488	0.0249777	down
AC109309.4	7.7972	-1.37512	0.465285	-2.95543	0.00312234	0.0329637	down
MEG9	7.71464	-2.89508	0.801903	-3.61026	0.000305889	0.00716631	down
RP11-754N21.1	7.6949	-2.60695	0.937566	-2.78055	0.0054267	0.0466097	down
LINC01221	7.65633	-2.14977	0.564459	-3.80855	0.000139782	0.00431881	down
RP11-571O6.1	7.65086	-2.85703	0.846039	-3.37695	0.000732944	0.0127536	down
RNA5SP371	7.64682	-1.13649	0.339147	-3.35102	0.000805158	0.0136494	down
AC006946.16	7.62147	-1.36253	0.418446	-3.25618	0.00112924	0.0170392	down
RP1-35C21.2	7.60978	-5.06126	0.924046	-5.47728	4.31918e-08	1.46321e-05	down
BLID	7.54945	-5.04888	0.949489	-5.31747	1.0522e-07	2.79718e-05	down
PDPN	7.45648	-3.10582	0.70584	-4.40017	1.08168e-05	0.000711474	down
PGPEP1L	7.43269	-1.36521	0.470811	-2.8997	0.00373519	0.0369091	down
RP11-166N6.2	7.41792	-1.27601	0.421434	-3.02778	0.00246361	0.0282638	down
RP11-524C21.2	7.29588	-1.82919	0.564978	-3.23763	0.00120527	0.0178341	down
RP11-618I10.4	7.26652	-2.26656	0.610583	-3.71212	0.000205533	0.00553695	down
TMEM132E	7.2659	-1.22112	0.367689	-3.32108	0.000896697	0.0146514	down
AE000661.36	7.25768	-3.09828	0.522011	-5.93528	2.93353e-09	1.67609e-06	down
AC068137.5	7.06853	-1.20149	0.291455	-4.12236	3.75004e-05	0.00173167	down
PIWIL3	7.02507	-1.35427	0.455554	-2.9728	0.00295095	0.031714	down
OR3A2	6.9189	-3.21235	1.01191	-3.17456	0.00150065	0.0205901	down
DNAH5	6.8233	-1.23104	0.423924	-2.90392	0.0036852	0.0366138	down
LINC00906	6.78069	-4.48796	0.833316	-5.38566	7.21792e-08	2.19293e-05	down
GOLGA2P11	6.74171	-1.90839	0.539479	-3.53747	0.000403975	0.00857238	down
DPP10-AS1	6.66646	-2.83588	0.794478	-3.56949	0.000357673	0.00790536	down
ASPG	6.652	-1.70866	0.443032	-3.85674	0.000114907	0.00374362	down
NGB	6.62542	-2.31944	0.687481	-3.37383	0.00074131	0.0128582	down
RP11-30K9.5	6.59099	-1.9085	0.557337	-3.42431	0.00061636	0.0114113	down
RP11-286H15.1	6.5747	-1.37028	0.437852	-3.12956	0.00175071	0.0227491	down
RP11-556N21.1	6.5645	-2.56335	0.663495	-3.8634	0.000111819	0.0036735	down
PCDH10	6.5404	-3.46305	0.673719	-5.1402	2.74444e-07	5.82026e-05	down
TPTE2P6	6.52367	-1.79309	0.482663	-3.71499	0.000203214	0.00549381	down
FOXCUT	6.44372	-2.09997	0.555596	-3.77968	0.00015703	0.0046344	down
FAM205A	6.39913	-1.47923	0.492947	-3.0008	0.00269274	0.0299306	down
OSTCP6	6.22879	-1.35303	0.41193	-3.2846	0.00102126	0.0159832	down
SHISA2	6.13614	-1.55188	0.427649	-3.62887	0.00028467	0.00683139	down
TRAV37	6.11137	-2.47222	0.538352	-4.59221	4.38585e-06	0.000395978	down
RN7SL494P	6.08289	-1.40835	0.382024	-3.68656	0.000227308	0.00587558	down
FKBP4P1	6.04801	-1.1914	0.33083	-3.60125	0.000316688	0.00729563	down
OR10H1	6.03568	-2.12505	0.59528	-3.56982	0.000357221	0.00790144	down
PRG3	6.02961	-1.33462	0.480823	-2.77569	0.0055085	0.0471431	down
TRAV28	5.99807	-2.34974	0.529486	-4.43778	9.08929e-06	0.000646742	down
RNU6-446P	5.97162	-1.43183	0.447345	-3.20072	0.00137085	0.0194217	down
LINC01115	5.93326	-2.86081	0.834069	-3.42994	0.000603712	0.0112352	down
PAQR9-AS1	5.84732	-1.66382	0.428004	-3.88739	0.000101328	0.00342966	down
UROC1	5.74321	-1.25851	0.400095	-3.14552	0.00165794	0.0218627	down
DNAJC19P8	5.74179	-1.62212	0.459463	-3.53048	0.000414812	0.00875382	down
ELOVL4	5.73904	-1.24858	0.362521	-3.44417	0.000572814	0.0108823	down
RP11-227L6.1	5.73395	-1.79018	0.527586	-3.39316	0.000690917	0.0122733	down
AC116609.2	5.69447	-4.84354	0.837317	-5.78459	7.2688e-09	3.56739e-06	down
ROBO2	5.69137	-2.38213	0.542793	-4.38865	1.14055e-05	0.000730126	down
GRK1	5.64738	-1.45343	0.427035	-3.40355	0.000665172	0.0120224	down
RP11-187C18.4	5.63528	-1.04588	0.374101	-2.79571	0.00517863	0.0454582	down
C1orf141	5.61387	-1.87605	0.551356	-3.40261	0.000667455	0.0120416	down
TMEM212	5.58619	-1.7299	0.43597	-3.96793	7.24991e-05	0.00272092	down
TRAV33	5.57768	-2.18881	0.495478	-4.41757	9.98189e-06	0.000678715	down
NKX3-2	5.52995	-3.80626	0.822704	-4.62652	3.71857e-06	0.000350617	down
AC022819.2	5.52544	-1.1858	0.378033	-3.13676	0.00170826	0.0223875	down
LRRC31	5.42106	-1.10961	0.313942	-3.53443	0.000408653	0.0086429	down
FP236383.6	5.41394	-1.09882	0.320298	-3.43062	0.000602193	0.0112178	down
RP5-1154E9.7	5.3956	-1.00323	0.317114	-3.16362	0.00155822	0.0210297	down
RP11-513O17.2	5.34523	-3.92964	0.823294	-4.77307	1.8144e-06	0.000217734	down
AC069277.2	5.34075	-3.41099	0.794814	-4.29156	1.77426e-05	0.00100326	down
RPL7P27	5.30217	-1.03627	0.289846	-3.57526	0.000349883	0.00780074	down
SULT4A1	5.29749	-1.70281	0.545201	-3.12327	0.00178856	0.0230299	down
PRMT8	5.22288	-1.7669	0.478616	-3.69169	0.000222771	0.00579853	down
ADCYAP1	5.15776	-2.78521	0.725888	-3.83697	0.000124562	0.00396373	down
AL132709.8	5.11836	-2.96786	0.85592	-3.46745	0.000525426	0.0102356	down
RPL32P33	5.09425	-1.02841	0.28661	-3.58818	0.000332998	0.00755799	down
YWHABP1	5.06689	-1.47472	0.453915	-3.2489	0.00115853	0.0173647	down
ANKRD7	5.04709	-1.65436	0.543305	-3.045	0.00232683	0.0272496	down
RP11-178F10.2	5.00823	-1.55418	0.465348	-3.33983	0.000838307	0.0140263	down
ZNF969P	5.00678	-1.87788	0.51119	-3.67356	0.000239198	0.00608121	down
AC068137.1	4.95024	-1.3244	0.326956	-4.0507	5.10642e-05	0.0021576	down
RP11-136C24.3	4.93366	-2.06056	0.59849	-3.44294	0.000575434	0.0109213	down
MTUS2-AS2	4.91191	-2.15683	0.642983	-3.35442	0.000795327	0.0135255	down
XXyac-YM21GA2.4	4.82339	-2.91393	0.774184	-3.76387	0.000167302	0.00482992	down
KRT17P3	4.79964	-1.2065	0.401955	-3.00158	0.00268587	0.0298936	down
RP11-999E24.3	4.79806	-1.73508	0.566794	-3.06121	0.00220441	0.0262643	down
SLC25A24P1	4.78752	-3.07227	0.866885	-3.54404	0.000394052	0.00844219	down
MT-TS2	4.76512	-1.16198	0.394069	-2.94868	0.00319138	0.0334435	down
MTND4P13	4.76335	-1.33846	0.353421	-3.78714	0.000152391	0.00456827	down
RPSAP23	4.72996	-1.51755	0.432101	-3.51203	0.000444706	0.00917229	down
AL365232.1	4.72992	-1.50736	0.374098	-4.0293	5.59422e-05	0.00229285	down
MIR1286	4.71505	-1.02979	0.337272	-3.05329	0.00226345	0.02671	down
ERAS	4.7047	-1.05541	0.352887	-2.99078	0.00278269	0.030551	down
LINC00578	4.68271	-1.83901	0.556785	-3.30292	0.00095685	0.0153004	down
MESTP3	4.68076	-2.03062	0.445117	-4.562	5.06696e-06	0.000438842	down
TBL1Y	4.67099	-2.08989	0.711537	-2.93715	0.00331246	0.0341791	down
RP11-166N6.3	4.64775	-1.21089	0.414587	-2.92071	0.00349236	0.0353244	down
FENDRR	4.61018	-2.49757	0.686006	-3.64073	0.000271861	0.00663079	down
RP11-52L5.6	4.58717	-3.81521	0.875605	-4.35723	1.3172e-05	0.000809371	down
RP11-416N13.1	4.5868	-1.55941	0.34352	-4.53949	5.63898e-06	0.000467242	down
ASTN1	4.58109	-2.91471	0.698209	-4.17456	2.98566e-05	0.00147097	down
RNU6-1164P	4.55671	-1.06402	0.262965	-4.04623	5.205e-05	0.00218959	down
RP11-449J10.1	4.55462	-2.79948	1.00222	-2.79327	0.00521776	0.0456343	down
RP11-171I2.3	4.55339	-1.12565	0.373253	-3.01577	0.0025633	0.029057	down
EDN3	4.50358	-2.31643	0.724738	-3.19623	0.00139236	0.0195815	down
DYNAP	4.48264	-3.11851	0.803933	-3.87906	0.000104859	0.00351192	down
AC074389.5	4.46295	-4.07541	1.06555	-3.82468	0.000130942	0.00411602	down
CTA-125H2.2	4.44242	-2.69907	0.724505	-3.7254	0.000195008	0.00534141	down
LAMB4	4.42366	-2.35041	0.554591	-4.23809	2.25425e-05	0.00121031	down
SMIM11P1	4.41784	-1.12049	0.288728	-3.88078	0.000104122	0.00349334	down
CTD-2545G14.2	4.40343	-1.96899	0.712944	-2.76177	0.00574881	0.0485592	down
CCDC75P1	4.36636	-2.46879	0.468887	-5.26522	1.40021e-07	3.5264e-05	down
RP11-716H6.2	4.33246	-3.53988	0.878827	-4.02797	5.62613e-05	0.00229492	down
RP11-435O5.5	4.32726	-1.69264	0.523594	-3.23274	0.00122611	0.0180318	down
SYCE1	4.30166	-1.46631	0.368087	-3.9836	6.7878e-05	0.00259552	down
RP11-96G10.1	4.29427	-3.09329	0.689862	-4.48392	7.32849e-06	0.000561084	down
RP11-65J21.3	4.27848	-2.03863	0.585159	-3.48389	0.000494177	0.00983243	down
RNA5SP91	4.26954	-3.36926	0.74558	-4.51898	6.21394e-06	0.000502909	down
MTND4P7	4.25949	-1.1655	0.350507	-3.32519	0.000883569	0.0145167	down
NFE2L3P1	4.25718	-1.02176	0.267742	-3.81621	0.000135516	0.00422106	down
DPYSL5	4.24553	-1.19227	0.391958	-3.04183	0.00235141	0.0274601	down
RP11-391H12.8	4.22263	-3.28382	0.67332	-4.87705	1.07684e-06	0.000148283	down
MTND6P19	4.18032	-1.1228	0.381183	-2.94556	0.00322373	0.0336352	down
RP11-130C19.3	4.17015	-1.35965	0.402784	-3.37564	0.000736454	0.012803	down
FOXF2	4.1675	-2.90887	0.788632	-3.6885	0.000225581	0.00584267	down
FOXL1	4.12618	-2.02379	0.593349	-3.41079	0.000647739	0.011802	down
AC016629.3	4.10622	-1.35381	0.413607	-3.27318	0.00106345	0.0164153	down
RP11-261B23.2	4.10041	-1.35076	0.474269	-2.84809	0.00439828	0.0408828	down
TRGVB	4.07925	-2.21271	0.640929	-3.45234	0.000555744	0.0106565	down
AC006196.1	4.05387	-2.69246	0.620957	-4.33598	1.45115e-05	0.000863578	down
SIX4	4.037	-1.36806	0.46777	-2.92464	0.0034486	0.0350826	down
HNRNPA1P46	4.03342	-1.13438	0.350275	-3.23853	0.00120145	0.0178129	down
AZGP1	3.99911	-2.27166	0.638569	-3.55743	0.000374506	0.00814131	down
ANKRD62P1-PARP4P3	3.94785	-3.59377	0.81319	-4.41935	9.89981e-06	0.000675277	down
TRAV31	3.94388	-2.38722	0.554252	-4.30711	1.65402e-05	0.000945038	down
RN7SKP40	3.91931	-1.15154	0.395118	-2.91442	0.00356349	0.0357011	down
SC22CB-109E1.1	3.91723	-1.05928	0.379726	-2.78958	0.0052777	0.0459904	down
RPS3AP30	3.88033	-1.29735	0.371377	-3.49336	0.000476975	0.00963031	down
RP11-475J5.10	3.87828	-1.05499	0.370983	-2.84377	0.00445829	0.0412739	down
AC080125.1	3.86564	-1.58937	0.456093	-3.48475	0.000492588	0.00981033	down
EEF1B2P5	3.8037	-1.32256	0.390077	-3.3905	0.00069766	0.0123415	down
TMEM212-AS1	3.80201	-3.94586	1.03908	-3.79746	0.000146184	0.00444839	down
AC073150.6	3.72554	-1.13562	0.33482	-3.39174	0.000694505	0.0123122	down
AC010983.1	3.69372	-3.38771	0.669587	-5.0594	4.20568e-07	7.66656e-05	down
CTD-3179P9.2	3.68908	-1.37451	0.483796	-2.84109	0.00449597	0.0415324	down
ERBB4	3.57005	-1.55417	0.543577	-2.85916	0.00424762	0.0399026	down
RP11-299A16.1	3.54889	-2.25458	0.696389	-3.23753	0.00120568	0.0178341	down
OR9A3P	3.54654	-1.3753	0.427109	-3.22002	0.00128181	0.0186161	down
TMEM179	3.53194	-1.19805	0.399321	-3.00021	0.00269792	0.029962	down
TRAV40	3.49038	-1.6209	0.430573	-3.76451	0.000166874	0.00482992	down
ALOXE3	3.45587	-1.38425	0.388504	-3.56304	0.000366584	0.00805071	down
RP11-1134I14.8	3.40668	-1.65505	0.508733	-3.25329	0.00114077	0.0171456	down
RP11-681H10.1	3.40422	-2.25013	0.456896	-4.92483	8.4434e-07	0.000126259	down
PCDHA9	3.39738	-1.40542	0.412805	-3.40456	0.000662702	0.0119915	down
RP11-716H6.1	3.3818	-3.66811	0.854545	-4.29247	1.76699e-05	0.0010021	down
RP11-676J15.1	3.37106	-3.15028	0.965015	-3.26449	0.00109662	0.0167584	down
MARCH4	3.34614	-1.14271	0.382797	-2.98518	0.00283416	0.0309101	down
RP11-212I21.3	3.33817	-1.84944	0.591197	-3.12831	0.00175817	0.0228151	down
RP11-124O11.1	3.28341	-2.02946	0.551988	-3.67664	0.00023633	0.0060313	down
DPY19L2P4	3.26442	-1.45209	0.421001	-3.44914	0.000562372	0.0107426	down
LINC01305	3.25771	-1.57398	0.452412	-3.47909	0.000503118	0.00991781	down
AF216667.1	3.23173	-1.34245	0.431005	-3.1147	0.00184131	0.023322	down
RP11-558A11.2	3.21091	-1.15131	0.418394	-2.75174	0.00592803	0.0494726	down
BHLHE22	3.19536	-2.26108	0.579322	-3.90299	9.50131e-05	0.00328267	down
CNTN4	3.19281	-1.94697	0.512619	-3.79809	0.000145817	0.00444428	down
CTC-493L21.1	3.18914	-2.65653	0.798111	-3.32852	0.000873091	0.0144034	down
RP11-94A24.1	3.1761	-1.8484	0.593411	-3.11488	0.00184022	0.023322	down
RP11-1084J3.1	3.15341	-1.1679	0.413335	-2.82556	0.00471986	0.0429375	down
RP11-114M1.1	3.14821	-2.58515	0.671207	-3.85149	0.000117401	0.0038032	down
KRT18P3	3.13538	-1.52985	0.495387	-3.08819	0.00201382	0.0247562	down
RP11-246E12.2	3.09925	-1.02107	0.366914	-2.78286	0.00538818	0.0464662	down
ZNF444P1	3.09614	-2.62393	0.636377	-4.12323	3.73598e-05	0.00173011	down
MNX1	3.09196	-1.29007	0.462573	-2.78891	0.00528856	0.0460663	down
AC122714.1	3.08606	-1.08137	0.351305	-3.07814	0.00208296	0.0252279	down
TRAV32	3.01934	-2.34092	0.640098	-3.65713	0.000255055	0.00634834	down
AC004510.3	3.00029	-2.04841	0.560925	-3.65184	0.000260367	0.00645121	down
GABRB2	2.98461	-1.78606	0.606859	-2.94313	0.00324912	0.0337621	down
LINC01085	2.98045	-1.51366	0.530356	-2.85405	0.00431655	0.0403029	down
RP11-416L21.1	2.97242	-1.09381	0.296319	-3.69132	0.000223094	0.00579853	down
SDCCAG3P2	2.96446	-1.36612	0.445127	-3.06906	0.00214735	0.0257366	down
AC138430.4	2.93184	-1.0264	0.367863	-2.79017	0.005268	0.0459372	down
RPS3AP35	2.91965	-1.24069	0.350127	-3.54354	0.000394799	0.00844791	down
AC000081.2	2.90178	-1.15418	0.406399	-2.84001	0.00451122	0.0416231	down
OR9N1P	2.87286	-1.59798	0.473599	-3.37412	0.000740509	0.012856	down
RP11-7F18.1	2.80635	-1.2307	0.344465	-3.57278	0.000353212	0.00785651	down
CACNA1C-IT3	2.78299	-1.77843	0.637991	-2.78754	0.00531096	0.0461729	down
RN7SL634P	2.78046	-1.70272	0.545107	-3.12365	0.00178625	0.0230234	down
CLRN1	2.75877	-1.21062	0.432	-2.80237	0.00507283	0.0449209	down
AC007618.3	2.73893	-1.98376	0.484396	-4.09533	4.21563e-05	0.00189634	down
AC026241.1	2.72256	-2.74424	0.831352	-3.30093	0.000963646	0.0153642	down
MTND2P29	2.70873	-1.11411	0.310105	-3.59269	0.000327288	0.00746186	down
FP671120.6	2.67569	-2.98752	0.781058	-3.82496	0.000130794	0.00411602	down
MTND4P6	2.66657	-1.25588	0.402714	-3.11855	0.00181744	0.0231757	down
CCL21	2.6516	-1.51678	0.549177	-2.76191	0.00574639	0.0485592	down
PSKH2	2.64008	-1.85393	0.615308	-3.01301	0.00258672	0.0291678	down
RP11-481E4.1	2.6342	-1.0904	0.347983	-3.1335	0.00172737	0.0225838	down
RP11-72L22.1	2.62916	-3.19956	1.14867	-2.78544	0.00534557	0.0462874	down
CTB-161M19.1	2.6184	-1.07499	0.365753	-2.93911	0.00329152	0.0340272	down
SUMO2P6	2.56793	-1.131	0.302757	-3.73567	0.000187215	0.00518957	down
ACE2	2.55393	-1.11243	0.404246	-2.75187	0.00592559	0.0494692	down
MMP13	2.50437	-2.1782	0.623026	-3.49615	0.000472015	0.00956548	down
SLC51B	2.49091	-3.10808	0.923085	-3.36706	0.000759738	0.013083	down
AC008079.9	2.4887	-1.53819	0.524919	-2.93035	0.00338584	0.034643	down
CTSLP8	2.48463	-2.17562	0.783743	-2.77593	0.00550436	0.0471182	down
COX11P1	2.47734	-2.26096	0.516224	-4.3798	1.18788e-05	0.000750205	down
XXyac-YM21GA2.3	2.47575	-2.67762	0.801453	-3.34096	0.00083489	0.0139932	down
RP5-879K22.1	2.46516	-1.16803	0.420711	-2.77633	0.00549768	0.047082	down
RP11-499F3.1	2.39084	-2.53977	0.866146	-2.93227	0.00336499	0.0344887	down
CES5AP1	2.36422	-1.27082	0.382351	-3.3237	0.00088833	0.0145761	down
CTD-2335A18.2	2.35622	-2.92668	0.898054	-3.25891	0.00111842	0.0169427	down
RNF17	2.35392	-1.92196	0.401498	-4.78696	1.69324e-06	0.000208422	down
RP11-550A18.1	2.34999	-1.55084	0.509029	-3.04667	0.00231389	0.0271545	down
AC108051.2	2.32465	-1.23501	0.40391	-3.05765	0.00223082	0.0264342	down
LINC01343	2.29269	-2.87742	0.80774	-3.5623	0.000367614	0.00805071	down
AL159997.1	2.28067	-2.43403	0.555546	-4.38133	1.17958e-05	0.000748845	down
AC073934.6	2.26698	-1.22356	0.374213	-3.2697	0.00107661	0.0165716	down
RP11-429J17.7	2.25723	-1.10824	0.370093	-2.9945	0.00274898	0.0303093	down
RP11-52B19.1	2.25369	-1.92946	0.446411	-4.32215	1.54514e-05	0.000901672	down
RP13-824C8.2	2.24805	-1.3719	0.40332	-3.40153	0.000670095	0.0120633	down
RNU2-64P	2.22189	-1.86862	0.61086	-3.05899	0.00222082	0.0264022	down
RPL7P5	2.22048	-1.05553	0.315249	-3.34825	0.000813242	0.0137451	down
NPM1P30	2.21495	-1.42613	0.404879	-3.52236	0.00042773	0.00894261	down
RP11-136F16.1	2.20532	-2.71419	0.867612	-3.12835	0.00175794	0.0228151	down
RP11-484D4.3	2.18054	-1.15358	0.417187	-2.76513	0.00568993	0.0482428	down
VN1R93P	2.16267	-1.44338	0.462485	-3.12093	0.00180282	0.0230921	down
KRT18P40	2.15601	-1.31738	0.414867	-3.17543	0.00149615	0.0205431	down
C15orf43	2.14143	-1.81484	0.514421	-3.52793	0.000418827	0.00881424	down
HORMAD2	2.11525	-1.37348	0.488814	-2.80982	0.00495693	0.0443252	down
RP11-383G10.1	2.08939	-1.16071	0.381635	-3.04142	0.00235469	0.02749	down
RP11-463O9.2	2.0837	-2.73437	0.756444	-3.61478	0.000300608	0.0070816	down
LINC00592	2.07103	-1.61513	0.582078	-2.77477	0.00552406	0.0471919	down
TMSB4XP3	2.06401	-2.14887	0.58894	-3.64871	0.000263565	0.00650122	down
LINC01096	2.05188	-2.61106	0.803116	-3.25115	0.00114937	0.0172546	down
AC010761.14	2.03528	-1.07299	0.357503	-3.00135	0.00268786	0.0298936	down
AL139429.1	2.02631	-1.76685	0.560363	-3.15304	0.0016158	0.0215266	down
RNU6-1272P	2.00926	-2.16991	0.444727	-4.87921	1.06513e-06	0.000147423	down
AZGP1P1	2.0049	-2.57076	0.742894	-3.46047	0.000539234	0.0104097	down
NR0B1	1.9838	-2.34545	0.848153	-2.76536	0.00568599	0.0482236	down
RPS3AP33	1.97768	-1.20218	0.419659	-2.86466	0.00417452	0.0395067	down
RP11-9G1.3	1.9732	-2.87473	0.835529	-3.44061	0.000580401	0.0109826	down
SLC22A10	1.94597	-2.41061	0.707094	-3.40918	0.000651577	0.0118494	down
RP3-407E4.2	1.91812	-3.03783	0.819511	-3.70688	0.000209829	0.00560534	down
RN7SL7P	1.881	-1.81002	0.457027	-3.96042	7.48179e-05	0.00276993	down
RP11-398J5.1	1.86912	-3.10815	0.822844	-3.77732	0.000158525	0.00466089	down
RP11-137J7.3	1.84151	-1.22531	0.35381	-3.46318	0.000533829	0.0103366	down
LINC00693	1.83945	-1.1695	0.405331	-2.88529	0.00391047	0.0378788	down
RP11-386O9.2	1.83099	-1.12242	0.38877	-2.88711	0.00388798	0.0377756	down
CTA-125H2.1	1.8061	-2.53249	0.88335	-2.86692	0.00414492	0.0392751	down
CTA-109P11.4	1.79339	-2.28648	0.777279	-2.94165	0.00326465	0.0338225	down
AP000282.3	1.789	-2.06717	0.54774	-3.774	0.00016065	0.00470533	down
AC005477.1	1.78519	-2.39776	0.673519	-3.56004	0.000370795	0.00809089	down
MRPL48P1	1.75272	-1.48783	0.52731	-2.82155	0.00477926	0.043262	down
AC025284.1	1.74179	-2.45949	0.707263	-3.47748	0.000506147	0.00995162	down
RNU6-634P	1.73875	-1.50529	0.478409	-3.14646	0.00165263	0.0218586	down
CYP4F24P	1.7238	-1.58447	0.496852	-3.18903	0.00142752	0.0198551	down
RP11-435O5.4	1.71284	-2.97413	0.726897	-4.09154	4.28509e-05	0.00192086	down
RAD1P2	1.69279	-1.84829	0.581031	-3.18105	0.0014674	0.0202599	down
HRASLS	1.69097	-2.43346	0.854306	-2.84847	0.00439305	0.0408578	down
MFRP	1.67837	-2.73461	0.878784	-3.11181	0.00185943	0.023461	down
RP11-124G5.1	1.67256	-1.11963	0.367726	-3.04474	0.00232885	0.0272632	down
RP11-61O1.2	1.64636	-1.50462	0.518321	-2.90286	0.00369766	0.0366606	down
RP11-70J12.1	1.64249	-1.99545	0.640524	-3.11534	0.00183733	0.0233128	down
MTND4P1	1.63778	-1.8397	0.669143	-2.74933	0.00597174	0.0496928	down
MTND2P26	1.63765	-1.2689	0.428692	-2.95994	0.00307697	0.0325926	down
RP11-826F13.1	1.63607	-2.381	0.689693	-3.45226	0.000555915	0.0106565	down
RP3-523K23.2	1.61393	-2.67153	0.663586	-4.02589	5.67596e-05	0.00230415	down
AF228730.1	1.60877	-2.77446	0.734911	-3.77524	0.000159856	0.00468892	down
RP1-53O8.2	1.60382	-2.45174	0.834816	-2.93686	0.00331549	0.0341918	down
MIR618	1.59967	-2.43727	0.795877	-3.06237	0.00219592	0.0262038	down
AC108004.1	1.59521	-3.18932	0.784903	-4.06334	4.83758e-05	0.00208544	down
MIR325HG	1.58761	-2.64262	0.676924	-3.90387	9.46681e-05	0.00327606	down
PTP4A1P2	1.58646	-1.02968	0.372322	-2.76557	0.00568227	0.0482206	down
RP11-72H11.1	1.56128	-1.11694	0.400799	-2.78678	0.00532346	0.0461941	down
MTND2P20	1.55681	-1.06511	0.385656	-2.76182	0.00574805	0.0485592	down
RP11-344E13.4	1.53516	-2.38438	0.768243	-3.10368	0.00191128	0.023926	down
RNA5SP370	1.53207	-1.28528	0.447113	-2.87463	0.00404502	0.0386215	down
MIR617	1.52544	-2.68618	0.771641	-3.48112	0.000499319	0.00987826	down
RP11-790I12.6	1.51622	-2.90437	0.865502	-3.35571	0.00079162	0.0134872	down
RP11-818F20.4	1.51601	-2.45908	0.663099	-3.70846	0.000208524	0.00557827	down
CHAT	1.48881	-2.10361	0.63823	-3.29601	0.000980679	0.0155194	down
AC007405.8	1.48758	-1.70997	0.605438	-2.82435	0.00473767	0.0430352	down
RPL36AP40	1.48285	-1.03376	0.374782	-2.7583	0.00581036	0.0488206	down
ASCL4	1.47896	-2.08403	0.67237	-3.09953	0.00193825	0.0240926	down
AC055714.1	1.46571	-1.51319	0.504495	-2.99942	0.00270496	0.0299793	down
RP11-15H20.2	1.44406	-1.13722	0.401548	-2.83209	0.00462446	0.0423616	down
ODF4	1.42417	-1.81394	0.521497	-3.47834	0.000504523	0.00993501	down
MZT1P2	1.40579	-2.12964	0.464807	-4.58176	4.61072e-06	0.000407387	down
RPS6P12	1.39546	-2.13009	0.522373	-4.07771	4.54807e-05	0.00198523	down
RP11-84C10.3	1.3937	-2.01398	0.594305	-3.3888	0.000701986	0.0124064	down
RP11-672L10.2	1.38573	-2.34572	0.682559	-3.43666	0.000588943	0.0110951	down
RP11-395L14.13	1.37726	-1.50886	0.523161	-2.88413	0.00392499	0.0379906	down
FGF13-AS1	1.36542	-2.09358	0.733139	-2.85564	0.00429503	0.0401581	down
RPL36AP10	1.34898	-1.08613	0.391599	-2.77357	0.00554453	0.0473034	down
RP11-276M12.1	1.34487	-1.65109	0.585149	-2.82166	0.00477765	0.0432576	down
CTD-2171N6.1	1.34402	-1.94342	0.669967	-2.90077	0.00372248	0.0368199	down
LINC00939	1.33099	-1.723	0.533539	-3.22939	0.00124056	0.0181885	down
AC005758.1	1.3248	-2.24576	0.632197	-3.55232	0.000381853	0.00825509	down
CNTN4-AS1	1.317	-2.04543	0.743448	-2.75127	0.00593646	0.0495116	down
RN7SL189P	1.31202	-1.38968	0.491785	-2.8258	0.00471629	0.0429254	down
RPL35AP33	1.30652	-1.46777	0.450833	-3.25569	0.00113116	0.0170413	down
CDH8	1.30624	-1.89258	0.646568	-2.92711	0.00342123	0.0348877	down
IGKV1D-22	1.2839	-1.54703	0.504539	-3.06623	0.00216777	0.0259284	down
PCDHAC1	1.27016	-1.86035	0.518513	-3.58785	0.00033342	0.00756141	down
AC068535.5	1.26278	-1.40266	0.500027	-2.80517	0.00502903	0.0447296	down
AL136001.1	1.25778	-1.95767	0.68002	-2.87884	0.0039914	0.0383521	down
RP11-3N2.8	1.25576	-1.38316	0.500301	-2.76465	0.00569832	0.0482712	down
RNA5SP312	1.25334	-1.93588	0.547298	-3.53716	0.000404452	0.00857775	down
AC002368.4	1.24488	-2.039	0.647038	-3.15128	0.00162555	0.0216218	down
MESTP4	1.2316	-2.05001	0.542401	-3.77951	0.000157139	0.0046344	down
HOTAIR	1.21131	-1.5898	0.572875	-2.77513	0.00551803	0.0471719	down
RP11-625H11.2	1.16835	-1.61399	0.493865	-3.26807	0.00108283	0.0166273	down
RP11-333B6.1	1.11983	-1.78358	0.64928	-2.74701	0.00601416	0.0498761	down
C10orf90	1.09724	-1.98434	0.718699	-2.76101	0.00576221	0.0485973	down
CTA-796E4.4	1.09214	-2.41183	0.710392	-3.39507	0.0006861	0.0122218	down
SERPINB13	1.07755	-1.72846	0.556611	-3.10533	0.00190064	0.0238396	down
RP11-439A17.4	1.07223	-1.81151	0.651348	-2.78117	0.00541634	0.0465761	down
AP000997.3	1.06503	-1.68961	0.527114	-3.2054	0.00134875	0.0192225	down
PRDX2P4	1.05648	-1.47537	0.47984	-3.07471	0.00210709	0.0254132	down
RP11-1G11.2	1.05586	-1.37489	0.491474	-2.79749	0.00515013	0.0453015	down
AC018799.1	1.04946	-1.99991	0.625897	-3.19526	0.00139703	0.0195896	down
PTH	1.01788	-1.83271	0.653226	-2.80563	0.00502183	0.0447115	down
MTND5P17	1.00052	-1.37086	0.448575	-3.05604	0.00224283	0.0265156	down
XXbac-B33L19.6	0.94744	-1.73687	0.567842	-3.05871	0.00222289	0.0264105	down
MTND2P21	0.936919	-1.48491	0.465344	-3.191	0.00141779	0.0197866	down
RP11-12N13.6	0.904135	-1.79619	0.549554	-3.26845	0.00108139	0.016615	down
GNG10P1	0.882921	-1.75087	0.511677	-3.42182	0.000622031	0.0114701	down
CTD-3006G17.2	0.869622	-1.36651	0.490475	-2.78611	0.00533455	0.0462646	down
CISTR	0.862844	-1.93127	0.627274	-3.07883	0.00207815	0.0251967	down
RP11-340I6.5	0.85842	-1.8303	0.640966	-2.85554	0.00429644	0.0401581	down
ADAM7	0.818042	-1.64766	0.599637	-2.74776	0.00600037	0.0498265	down
C1QTNF8	0.800825	-1.81126	0.620779	-2.91772	0.00352597	0.0354925	down
MT-CO1	697593	-0.297588	0.111101	-2.67854	0.00739439	0.0568631	none
MT-RNR2	639658	-0.664957	0.196332	-3.38691	0.000706856	0.0124812	none
MT-ND4	527786	-0.400128	0.120531	-3.31972	0.00090107	0.014697	none
MALAT1	312300	-0.194662	0.124605	-1.56224	0.118232	0.312614	none
MT-CYB	221257	-0.457699	0.135708	-3.37267	0.000744425	0.0128831	none
MT-CO2	214102	-0.396622	0.134668	-2.94519	0.00322759	0.033648	none
MT-ND2	210729	-0.425566	0.137913	-3.08575	0.00203039	0.0248722	none
MT-ND5	192340	-0.465367	0.132	-3.5255	0.000422683	0.00886615	none
MT-ND1	171965	-0.454818	0.13706	-3.31839	0.000905375	0.0147358	none
MT-CO3	170458	-0.39692	0.141185	-2.81136	0.00493329	0.0441861	none
EEF1A1	158238	-0.0137531	0.110289	-0.1247	0.900761	0.955955	none
ACTB	136810	0.502257	0.135907	3.69559	0.000219379	0.00575604	none
MT-ATP6	117980	-0.418274	0.134445	-3.11112	0.00186381	0.0234931	none
MT-RNR1	116757	-0.542753	0.210363	-2.58008	0.00987762	0.0687423	none
LYZ	109940	0.427653	0.415945	1.02815	0.303881	0.538982	none
PABPC1	84604.3	-0.0600004	0.0893121	-0.671807	0.501707	0.711828	none
TPT1	77905.2	-0.147269	0.113343	-1.29932	0.193833	0.416932	none
SRRM2	77613.9	0.130748	0.0871731	1.49986	0.13365	0.336329	none
GAPDH	73795.4	0.189226	0.12338	1.53369	0.125106	0.323747	none
EEF2	67877	0.000688624	0.11722	0.00587462	0.995313	0.997938	none
CD74	67659.2	0.643906	0.261023	2.46686	0.0136305	0.0842276	none
ACTG1	67235.2	0.235891	0.127836	1.84527	0.0649985	0.218065	none
B2M	62915.6	0.152035	0.127555	1.19191	0.233296	0.463687	none
MT-ND4L	62346.7	-0.596215	0.1409	-4.23148	2.32155e-05	0.0012292	none
AHNAK	60411.8	0.737478	0.203787	3.61887	0.000295891	0.00700063	none
SRGN	58262	0.137927	0.312371	0.44155	0.658815	0.821422	none
RPL3	54144.9	-0.0625105	0.122492	-0.510325	0.609824	0.790889	none
NEAT1	52446.4	0.48229	0.187354	2.57422	0.0100466	0.0695092	none
RPS6	50121.6	-0.142004	0.110232	-1.28823	0.197664	0.421407	none
DDX17	49607.7	-0.0412094	0.077395	-0.532455	0.594411	0.780337	none
FLNA	49585.6	0.701161	0.161243	4.34846	1.37095e-05	0.000830404	none
VIM	47925.8	0.511424	0.219388	2.33114	0.0197462	0.106271	none
LCP1	43042.4	0.54484	0.163231	3.33784	0.00084432	0.0140712	none
MT-ND6	42868.7	-0.663908	0.184275	-3.60282	0.000314785	0.00727673	none
RPS4X	42505.4	-0.289038	0.130928	-2.20762	0.0272711	0.12938	none
GNB2L1	42382.6	-0.0549343	0.104832	-0.524023	0.600263	0.784094	none
RPL4	42143.4	-0.073804	0.101716	-0.72559	0.46809	0.685814	none
RPLP0	40315.1	-0.0322201	0.111715	-0.288413	0.773031	0.890902	none
FOS	37546.8	0.207729	0.236654	0.877776	0.380066	0.610991	none
RPS3	37048	-0.167627	0.114448	-1.46466	0.143013	0.34924	none
MYH9	37015	0.499487	0.121051	4.12624	3.68738e-05	0.00171099	none
RPL13A	35924.2	-0.0414392	0.115648	-0.358322	0.720102	0.860396	none
MT-ND3	35356	-0.758983	0.193339	-3.92567	8.64892e-05	0.0030822	none
MACF1	35006.2	-0.0676651	0.123972	-0.54581	0.585197	0.774075	none
MSN	34903.6	0.39996	0.0891491	4.48642	7.24302e-06	0.000555651	none
CALR	34551.3	-0.885326	0.188976	-4.68485	2.80166e-06	0.000291978	none
MCL1	34375.8	0.382972	0.159237	2.40504	0.0161706	0.0938049	none
DDX5	33725.1	0.0888532	0.0892934	0.995071	0.319702	0.554993	none
HBB	33002.3	-0.503477	0.431826	-1.16592	0.243645	0.475478	none
PSAP	32436.4	0.949687	0.229867	4.13147	3.60457e-05	0.00168436	none
HLA-B	32319.4	0.472302	0.16088	2.93574	0.00332754	0.0342884	none
LAPTM5	32117.4	0.700283	0.155965	4.49	7.12225e-06	0.000549218	none
RPL5	32082.6	-0.175169	0.109529	-1.5993	0.109754	0.298974	none
OGT	31703.6	0.00215921	0.112396	0.0192107	0.984673	0.993523	none
HSPA8	31241	0.0319132	0.114556	0.278582	0.780566	0.895068	none
HSP90AB1	30861.7	-0.0567541	0.113867	-0.498426	0.618184	0.79653	none
ENO1	29856.4	0.488273	0.116809	4.18011	2.91373e-05	0.00144858	none
FOSB	29788.2	-0.0144916	0.238015	-0.0608851	0.951451	0.979026	none
CSF3R	29639.6	-0.609149	0.185551	-3.28292	0.00102737	0.0160508	none
TLN1	29317.1	0.720152	0.137498	5.23753	1.62741e-07	3.94297e-05	none
HNRNPH1	29284.4	-0.181403	0.0791835	-2.29092	0.0219683	0.113232	none
FTL	29141.9	0.545976	0.180429	3.02598	0.00247826	0.0283788	none
VCAN	28858.1	0.421226	0.492296	0.855634	0.3922	0.621947	none
RPS18	28672.1	-0.111741	0.126792	-0.881296	0.378158	0.60927	none
MT-ATP8	28624	-0.802605	0.221952	-3.61613	0.000299042	0.00706207	none
RPS2	28605.3	-0.00569514	0.132907	-0.0428506	0.965821	0.985354	none
HNRNPA2B1	27699.8	-0.031987	0.0692624	-0.461823	0.644208	0.811962	none
H2AFY	27664.2	-0.236502	0.121676	-1.9437	0.0519314	0.191429	none
CDK6	27540.6	-0.648432	0.177165	-3.66005	0.000252171	0.00629428	none
HSP90AA1	27484.2	0.00372888	0.112261	0.0332162	0.973502	0.988767	none
RPL10	27479.7	0.0261878	0.108773	0.240757	0.809744	0.910495	none
APLP2	27121.5	0.256799	0.168377	1.52515	0.127223	0.326926	none
EIF4G2	26952.8	-0.0124536	0.0719805	-0.173014	0.86264	0.938146	none
CD44	26514.7	0.0230138	0.176385	0.130475	0.896191	0.953982	none
RPS8	25786.1	-0.0872766	0.111889	-0.78003	0.435373	0.659754	none
SON	25536.4	0.184306	0.0724012	2.54562	0.0109085	0.0732614	none
TUBB	25496.2	-0.0631694	0.116024	-0.544451	0.586131	0.774564	none
STAB1	25392.2	-0.289501	0.432131	-0.669939	0.502897	0.712768	none
GNAS	25260.8	0.0730042	0.0769472	0.948757	0.342744	0.57777	none
HNRNPA1	25236.8	-0.199073	0.0934027	-2.13134	0.0330613	0.145033	none
RPLP1	25183.7	-0.121495	0.141136	-0.860839	0.389327	0.619289	none
HLA-DRA	24837.3	0.735841	0.283674	2.59397	0.00948749	0.06702	none
RPS11	24823.6	-0.0945136	0.0997718	-0.947299	0.343487	0.578555	none
ZFP36L2	24714.8	0.307643	0.129875	2.36876	0.017848	0.0996993	none
RPS24	24492	-0.301068	0.114184	-2.6367	0.00837172	0.061761	none
RPL7A	24034.1	0.0272254	0.109571	0.248474	0.803768	0.907346	none
TXNIP	23904.1	0.55403	0.161907	3.4219	0.000621847	0.0114701	none
XIST	23755.5	-0.666404	0.741896	-0.898244	0.369055	0.601798	none
RPL15	23452.1	-0.169861	0.0979129	-1.73482	0.0827728	0.25254	none
RPL13	22844.8	-0.0559674	0.130057	-0.430331	0.666955	0.826688	none
ARHGDIB	22764.5	0.245981	0.10366	2.37297	0.0176456	0.0990457	none
NAP1L1	22752.7	-0.318357	0.124685	-2.55329	0.0106712	0.0723015	none
PTMA	22745.5	-0.16013	0.103618	-1.54539	0.122253	0.318864	none
RPL11	22650.4	-0.104562	0.0989327	-1.0569	0.290556	0.525999	none
GLUL	22288.2	0.106806	0.15497	0.689207	0.490693	0.703423	none
SPN	21783.4	-0.319158	0.115642	-2.75989	0.00578206	0.048698	none
SFPQ	21756.9	-0.157814	0.0779954	-2.02337	0.0430351	0.170824	none
RPL7	21639.6	-0.299621	0.132266	-2.26529	0.0234951	0.11791	none
RPL19	21594.3	0.0528696	0.103111	0.512744	0.60813	0.789938	none
RUNX1	21525.4	-0.10063	0.14339	-0.701788	0.482812	0.697322	none
TPP1	21364.7	0.359867	0.133493	2.69578	0.00702247	0.0550769	none
IGHG1	21268.4	0.229928	0.356844	0.644339	0.519356	0.726039	none
ADRBK1	21170.7	0.103141	0.129128	0.798745	0.424438	0.651559	none
IGHA1	21163.9	0.356739	0.344366	1.03593	0.300235	0.535368	none
IGKC	21068.9	0.25968	0.361058	0.71922	0.472006	0.688822	none
PRPF8	20941.4	0.100211	0.0917821	1.09183	0.274906	0.509104	none
CCNI	20550.2	-0.138726	0.086877	-1.59681	0.110308	0.299928	none
RNF213	20385.9	0.526259	0.132113	3.9834	6.79373e-05	0.00259552	none
PKM	20315.1	0.54478	0.155525	3.50284	0.000460327	0.00936456	none
HNRNPU	20150.7	0.0427289	0.0727405	0.587416	0.556925	0.75369	none
ANXA1	19925.7	0.0889559	0.197833	0.449652	0.652961	0.817997	none
KLF6	19869.7	0.143113	0.156513	0.91438	0.360517	0.594387	none
SF3B1	19862.5	0.0324355	0.0749226	0.43292	0.665073	0.825625	none
RPS14	19602.7	-0.0932979	0.123989	-0.75247	0.451769	0.6727	none
CANX	19562.5	-0.246538	0.0915834	-2.69195	0.00710364	0.0554742	none
GNAI2	19389.6	0.46057	0.124822	3.68982	0.000224411	0.00582023	none
TMBIM6	19315.8	0.212366	0.0860818	2.46702	0.0136241	0.0842016	none
RPS23	19273.4	-0.149952	0.117943	-1.27139	0.203589	0.428856	none
SORL1	19259.7	-0.622543	0.195413	-3.18578	0.00144366	0.0200162	none
RPS20	19162.2	-0.302362	0.123353	-2.4512	0.0142383	0.0864893	none
LENG8	19078.9	0.270442	0.132602	2.0395	0.0414004	0.166616	none
TMSB4X	18952.1	0.435026	0.158652	2.74202	0.0061063	0.0503132	none
CFL1	18894.5	0.41578	0.129402	3.2131	0.00131312	0.0189047	none
HSP90B1	18775.9	-0.270774	0.138099	-1.96072	0.0499115	0.187063	none
HLA-E	18743.3	0.615637	0.139546	4.41172	1.02555e-05	0.000688909	none
NCOA4	18709.9	-0.166936	0.111327	-1.49952	0.13374	0.336443	none
PFN1	18673.6	0.405314	0.129902	3.12014	0.00180765	0.0231047	none
RPL6	18634	-0.113718	0.105735	-1.0755	0.282149	0.517361	none
HUWE1	18588.4	0.158278	0.076562	2.06732	0.0387038	0.159761	none
KMT2D	18461.1	0.130721	0.0822599	1.58912	0.112034	0.30273	none
NCL	18414.5	-0.0153126	0.0923895	-0.165739	0.868362	0.940441	none
RPL37A	18379.4	-0.256905	0.130016	-1.97596	0.0481598	0.183006	none
CAT	18241.2	-0.0645981	0.203767	-0.31702	0.751229	0.878825	none
PTPRC	18189.8	0.315579	0.143557	2.19829	0.0279285	0.131343	none
RPL28	18085.5	0.0254679	0.119101	0.213834	0.830677	0.921646	none
ALDOA	18063.8	0.326037	0.113965	2.86087	0.00422486	0.0397865	none
RPL32	18020.2	-0.168102	0.112056	-1.50016	0.133572	0.33624	none
HLA-C	17981.9	0.265969	0.156329	1.70134	0.088879	0.263362	none
PRRC2C	17978.5	0.0234668	0.0521092	0.450338	0.652467	0.81765	none
MYO15B	17915.1	0.153033	0.140353	1.09034	0.275564	0.509705	none
DDX3X	17878.8	-0.081563	0.0981138	-0.83131	0.405798	0.634859	none
RPS12	17872.4	-0.0339506	0.127302	-0.266694	0.789705	0.899964	none
RPL37	17805.4	-0.294315	0.123297	-2.38705	0.0169842	0.0966227	none
MTATP6P1	17768.2	-0.346387	0.17168	-2.01762	0.0436304	0.172294	none
TPM3	17508.9	0.303533	0.087548	3.46705	0.000526205	0.0102356	none
GRN	17320.3	0.697237	0.268421	2.59755	0.0093892	0.0665484	none
CSDE1	17310.4	-0.00622791	0.0762438	-0.0816841	0.934898	0.971572	none
HNRNPK	17276.6	0.0332696	0.078102	0.425976	0.670125	0.828658	none
RPS3A	17120.6	-0.20335	0.112779	-1.80309	0.0713746	0.230885	none
CD164	17048.5	0.452281	0.156077	2.89782	0.00375772	0.0370364	none
LYST	16975.3	-0.142289	0.220294	-0.645907	0.518339	0.725088	none
RPL23	16759.3	-0.0314524	0.117883	-0.26681	0.789615	0.899964	none
TGOLN2	16615.8	0.100669	0.0845568	1.19054	0.233832	0.464281	none
HLA-A	16578	0.214862	0.156981	1.36871	0.171089	0.388255	none
RPL10A	16510.3	-0.0723754	0.110247	-0.656483	0.511513	0.720296	none
NACA	16403	-0.16622	0.0877956	-1.89326	0.0583234	0.205283	none
RPS17	16395.9	-0.196054	0.130494	-1.5024	0.132994	0.335458	none
RHOA	16350	0.328903	0.0968108	3.39738	0.000680337	0.012153	none
MBNL1	16260	0.227101	0.0942105	2.41057	0.0159276	0.0931017	none
SERPINB1	16213.1	-0.151872	0.138357	-1.09769	0.272342	0.506686	none
PRRC2A	16103.5	0.107518	0.0830814	1.29412	0.195623	0.419208	none
RPL8	16087.3	-0.00424264	0.11196	-0.0378942	0.969772	0.986972	none
NCKAP1L	16075.2	0.260781	0.0826316	3.15595	0.00159979	0.0213757	none
RPSA	16074.9	-0.079541	0.0982677	-0.809432	0.418267	0.646101	none
UBR4	15977.4	0.113035	0.0972373	1.16247	0.245046	0.476971	none
P4HB	15924.9	-0.19553	0.197819	-0.988433	0.32294	0.558479	none
NUP210	15844.6	0.407599	0.137359	2.96739	0.00300338	0.0321435	none
S100A9	15833.4	0.499606	0.463422	1.07808	0.280998	0.516017	none
RPS9	15747	0.154623	0.110012	1.40551	0.15987	0.373557	none
NBEAL2	15731.3	0.61428	0.160829	3.81946	0.000133745	0.00418292	none
NKTR	15641.2	-0.249324	0.0838857	-2.97219	0.00295685	0.0317685	none
EGR1	15530.3	-0.267454	0.292437	-0.914567	0.360419	0.594322	none
GANAB	15480.4	-0.0548473	0.0916402	-0.598507	0.549502	0.748301	none
RPL31	15462.3	-0.171816	0.113211	-1.51766	0.129101	0.329739	none
H3F3B	15436.7	0.132971	0.113852	1.16793	0.242835	0.474743	none
DOCK8	15434.6	0.27385	0.0948992	2.88569	0.0039056	0.0378672	none
PRKDC	15416	-0.0100856	0.118463	-0.0851376	0.932152	0.970431	none
PIEZO1	15380.6	-0.0313257	0.13607	-0.230217	0.817923	0.915087	none
RPS5	15295.6	0.0383984	0.123007	0.312164	0.754916	0.880824	none
RBM39	15141.1	-0.118051	0.0745142	-1.58428	0.11313	0.304487	none
RPL12	15080.6	-0.128926	0.130922	-0.984756	0.324744	0.559903	none
ATP2A3	14959	0.00371179	0.148597	0.0249789	0.980072	0.991259	none
AZU1	14946.3	-0.917008	0.414639	-2.21158	0.0269957	0.12836	none
INPP5D	14854.1	0.112557	0.0827707	1.35986	0.173873	0.392084	none
EIF1	14671.8	0.0859279	0.1069	0.803813	0.421505	0.649212	none
SEPT6	14641.5	-0.414633	0.146978	-2.82106	0.00478656	0.0433178	none
EIF4A2	14615	-0.0736378	0.0791319	-0.93057	0.352076	0.586421	none
RPS27A	14598.2	-0.197759	0.114715	-1.72391	0.0847235	0.256164	none
YWHAZ	14586.4	0.215528	0.089594	2.40561	0.0161454	0.0937667	none
EIF4B	14478.3	-0.0471794	0.0987214	-0.477905	0.632718	0.805749	none
KMT2A	14420.6	-0.0161347	0.114725	-0.140638	0.888156	0.95054	none
ILF3	14374.5	-0.0163311	0.0818943	-0.199417	0.841937	0.927454	none
DIAPH1	14340.5	0.190592	0.116114	1.64142	0.100709	0.283641	none
ZNF207	14326.8	-0.0227434	0.0556097	-0.408982	0.682553	0.836986	none
TNRC18	14322.6	-0.161123	0.126632	-1.27237	0.203242	0.428475	none
MAT2A	14298.4	-0.0945975	0.100679	-0.939591	0.347428	0.582128	none
SF1	14235.1	0.0479187	0.0697819	0.686692	0.492277	0.704663	none
NCOR1	14224.5	-0.0215108	0.0653008	-0.329411	0.741845	0.872674	none
ZEB2	14223.9	0.054063	0.155087	0.348598	0.727391	0.864464	none
RPS25	14212.2	-0.30617	0.138409	-2.21207	0.0269619	0.128287	none
RPS13	14178.1	-0.156388	0.122627	-1.27531	0.2022	0.427033	none
TKT	14165	0.319002	0.153946	2.07217	0.0382499	0.158485	none
ARID1A	14115.4	0.0458607	0.0503724	0.910435	0.362593	0.596162	none
RPL30	14103.7	-0.184446	0.108647	-1.69766	0.0895722	0.264822	none
ATP5B	14096.7	0.236601	0.0856555	2.76225	0.00574053	0.0485428	none
RPS27	14080.7	-0.337468	0.144197	-2.34032	0.0192671	0.10453	none
ADAR	14021	0.254684	0.0754912	3.37369	0.000741683	0.0128589	none
DYNC1H1	13982.7	0.200421	0.0877292	2.28454	0.0223399	0.11423	none
RPL23A	13952.2	-0.106564	0.101312	-1.05184	0.292872	0.528244	none
CELF2	13904.6	0.126071	0.0829304	1.5202	0.128462	0.328865	none
EIF3E	13880.9	-0.249731	0.121419	-2.05677	0.0397088	0.162507	none
ACTN4	13877.3	0.357607	0.0984097	3.63385	0.000279218	0.00675709	none
RPL27A	13755.4	-0.119502	0.117636	-1.01586	0.309696	0.545004	none
DUSP1	13734.8	0.513585	0.214977	2.38902	0.0168933	0.0962627	none
CCNL1	13714.1	-0.249432	0.130795	-1.90705	0.0565144	0.201512	none
TAGLN2	13665.9	0.478359	0.154259	3.10102	0.00192856	0.0240323	none
CORO1A	13661.2	0.375833	0.169717	2.21447	0.0267968	0.127747	none
WASF2	13624.7	0.342375	0.0817399	4.18859	2.80696e-05	0.0014083	none
SMG1	13618.6	0.00814064	0.0833994	0.0976103	0.922242	0.966263	none
ARPC2	13543.1	0.256567	0.0956974	2.68102	0.00733984	0.05658	none
EWSR1	13501.2	0.0162942	0.0563216	0.289307	0.772346	0.890575	none
SAMHD1	13479.7	0.755489	0.327225	2.30878	0.0209561	0.110024	none
RPL34	13463.7	-0.250882	0.118368	-2.11951	0.0340476	0.14806	none
HSPA5	13459.2	-0.260296	0.156756	-1.66052	0.0968094	0.276916	none
LDHA	13435.1	0.233029	0.112065	2.07941	0.0375795	0.156794	none
CD97	13412	0.677609	0.16486	4.11022	3.95288e-05	0.00181005	none
TPM4	13341.9	-0.243115	0.178617	-1.3611	0.173483	0.391575	none
YBX1	13310	0.00679924	0.103224	0.0658685	0.947483	0.977301	none
EMB	13299.5	0.214631	0.177276	1.21072	0.226004	0.455423	none
CTSS	13269.8	0.60404	0.289032	2.08987	0.0366295	0.15444	none
NPM1	13261.4	-0.265055	0.117638	-2.25313	0.0242507	0.12028	none
RPL27	13189.2	-0.222745	0.136494	-1.63191	0.102698	0.287257	none
NONO	13180.2	-0.0519756	0.0644883	-0.805969	0.420261	0.647938	none
IQGAP1	13162.9	0.536743	0.183534	2.92449	0.00345021	0.0350897	none
KCNAB2	13141.3	0.285544	0.121863	2.34316	0.0191214	0.10407	none
EIF3A	13099.4	-0.169059	0.0905174	-1.8677	0.0618042	0.212153	none
ITGA4	13097.9	-0.31497	0.141779	-2.22155	0.0263134	0.126329	none
SRCAP	13093.8	0.161215	0.0660793	2.43972	0.0146986	0.0884016	none
RPLP2	13037.9	-0.0655496	0.122076	-0.536958	0.591296	0.778063	none
ACTR2	12979.7	0.235616	0.123672	1.90518	0.0567571	0.201858	none
CHD4	12951.6	-0.106418	0.077687	-1.36983	0.170741	0.387786	none
ZYX	12949	0.462184	0.159352	2.90041	0.0037268	0.0368455	none
CAP1	12910	0.505359	0.128152	3.94342	8.0328e-05	0.00292861	none
RPL9	12864.4	-0.317023	0.129982	-2.43897	0.0147291	0.0885158	none
SNRNP200	12843.9	0.154609	0.0825508	1.8729	0.0610826	0.210585	none
RPL18	12793.9	-0.0710582	0.112519	-0.631524	0.527698	0.732705	none
RPS19	12789.8	-0.0693472	0.119686	-0.57941	0.562312	0.758066	none
FUS	12781	-0.00918472	0.0643995	-0.142621	0.88659	0.949676	none
VPS13C	12740.4	-0.145686	0.1212	-1.20203	0.229352	0.459412	none
RPS15A	12711.8	-0.190412	0.11196	-1.70072	0.0889958	0.263631	none
MED13L	12686.9	0.052329	0.111189	0.47063	0.637905	0.808457	none
MYADM	12683.3	0.462865	0.189246	2.44584	0.0144516	0.0873551	none
WNK1	12597	0.159882	0.0889464	1.79751	0.0722541	0.232813	none
MYO1F	12594.5	0.492234	0.176787	2.78433	0.00536386	0.0463538	none
FLT3	12506.9	0.34059	0.214072	1.591	0.111609	0.301999	none
PNISR	12466.6	-0.0757621	0.0833192	-0.9093	0.363192	0.596665	none
SRSF5	12462.6	0.0896823	0.081013	1.10701	0.268289	0.502219	none
ATG16L2	12445	0.0800749	0.117305	0.682622	0.494846	0.706401	none
LUC7L3	12432.2	-0.0419292	0.0988455	-0.424189	0.671428	0.829487	none
YWHAB	12413.5	0.219045	0.12099	1.81043	0.0702293	0.228474	none
TRA2B	12395.7	-0.247231	0.0918555	-2.69152	0.00711277	0.0555115	none
MTND2P28	12378.8	-0.789053	0.216514	-3.64434	0.000268075	0.00657412	none
RPL29	12368.8	-0.0123984	0.110512	-0.11219	0.910673	0.961271	none
RPS16	12319.9	-0.0131825	0.113328	-0.116322	0.907398	0.959639	none
ETV6	12295.8	-0.305367	0.107362	-2.84427	0.00445127	0.0412292	none
SLC25A6	12273.7	0.17491	0.123811	1.41272	0.157738	0.370815	none
PLXND1	12266.2	0.0282687	0.142288	0.198673	0.842519	0.927869	none
SELL	12240.8	-0.464365	0.264383	-1.75641	0.0790187	0.245928	none
SRSF11	12220.8	-0.0559571	0.0722584	-0.774403	0.438693	0.662637	none
ITM2B	12217.3	0.0721916	0.126306	0.571559	0.567621	0.761409	none
EEF1B2	12193.4	-0.275839	0.127044	-2.17122	0.0299147	0.137047	none
CNOT1	12192.2	0.0562457	0.0799186	0.703787	0.481566	0.696472	none
CAPRIN1	12166.2	-0.022398	0.0735146	-0.304674	0.760614	0.884429	none
LRRC75A-AS1	12140.5	-0.461278	0.16805	-2.74489	0.00605304	0.0500735	none
MYO9B	12079.5	0.312237	0.0849888	3.67386	0.000238917	0.00608111	none
DOCK2	12066.3	0.107542	0.0966739	1.11242	0.265955	0.499585	none
CYBB	12039.9	0.643991	0.379256	1.69804	0.0895009	0.264672	none
LRRFIP1	12035.1	0.250028	0.0995009	2.51282	0.011977	0.0777213	none
AKAP13	12010.6	0.399851	0.121745	3.28434	0.00102221	0.0159916	none
PRKCB	12009.1	0.335303	0.118822	2.8219	0.00477402	0.0432576	none
GNB1	11994.7	0.214927	0.0716528	2.99956	0.00270373	0.0299793	none
STAT6	11984.5	0.474529	0.109968	4.31516	1.59489e-05	0.000920872	none
POLR2A	11974.9	0.22765	0.0924025	2.46367	0.0137521	0.0845966	none
MYB	11936.8	-0.511016	0.109992	-4.64596	3.38505e-06	0.000333118	none
SLC38A2	11884.2	0.0143646	0.116992	0.122783	0.902279	0.956829	none
LARP1	11881.8	-0.106936	0.0651552	-1.64125	0.100745	0.2837	none
IRAK3	11788.4	0.225161	0.164913	1.36533	0.172148	0.389572	none
HNRNPC	11787.4	-0.0253221	0.0623135	-0.406366	0.684474	0.838384	none
BIRC6	11782.2	-0.016251	0.0923832	-0.175908	0.860366	0.937375	none
BPTF	11771.6	-0.10918	0.0725007	-1.50592	0.132087	0.33411	none
XPO1	11699.1	-0.0392543	0.072264	-0.543207	0.586988	0.775245	none
BRD2	11694.5	0.0226594	0.0669193	0.338608	0.734905	0.868433	none
CD34	11644.2	0.160027	0.500625	0.319655	0.74923	0.877363	none
TTC3	11619.7	-0.213689	0.13202	-1.61862	0.10553	0.292066	none
KIAA0100	11584.4	0.204344	0.0795087	2.57009	0.0101673	0.0700911	none
MLXIP	11573.7	0.0548725	0.083915	0.653905	0.513173	0.72173	none
MYCBP2	11559.8	0.0564264	0.111197	0.507445	0.611842	0.792165	none
CLTC	11556.7	0.199604	0.0897015	2.2252	0.0260678	0.12564	none
TOP2B	11550.2	-0.266497	0.0914268	-2.91487	0.00355839	0.0356671	none
RBM25	11541.3	-0.26113	0.0660168	-3.95551	7.63715e-05	0.00281655	none
ACIN1	11448.9	-0.0376677	0.0539343	-0.698399	0.484927	0.699022	none
RPL14	11427.7	-0.118786	0.105724	-1.12355	0.261205	0.494618	none
PLEK	11368.7	0.0164507	0.119765	0.137359	0.890747	0.951419	none
KMT2C	11361.2	-0.0814484	0.108594	-0.750024	0.45324	0.673753	none
MDM4	11344.4	-0.0686998	0.07383	-0.930513	0.352106	0.586421	none
MPEG1	11319	0.819859	0.446052	1.83804	0.0660571	0.220062	none
DDX39B	11293.8	0.177988	0.0794923	2.23905	0.0251524	0.12306	none
PLCB2	11208.4	0.279334	0.168185	1.66088	0.0967383	0.27679	none
CIITA	11184.3	0.353008	0.278505	1.26751	0.204973	0.43061	none
CTSB	11105.5	0.906881	0.214427	4.22932	2.34398e-05	0.00123765	none
CTSD	11103.3	0.840999	0.237513	3.54086	0.000398822	0.00848815	none
PGK1	11096.6	0.266372	0.0988657	2.69428	0.00705401	0.0552444	none
MAVS	11063.5	0.0064562	0.072011	0.0896557	0.928561	0.968853	none
PRRC2B	11060	0.11336	0.0699384	1.62086	0.105048	0.291191	none
NUCB2	11055.2	-0.91591	0.16364	-5.5971	2.17971e-08	8.42843e-06	none
PLXNB2	11001.5	0.560855	0.177077	3.16729	0.00153868	0.020929	none
ATXN2L	10991.8	0.108924	0.0833482	1.30686	0.191261	0.41384	none
AKNA	10987	0.301333	0.112936	2.66817	0.00762653	0.0579596	none
HDLBP	10955.2	0.192394	0.0856537	2.24618	0.0246924	0.121654	none
UBA1	10951.4	0.407684	0.0878062	4.643	3.43388e-06	0.000333635	none
TRIM28	10913.5	0.0487984	0.102455	0.47629	0.633868	0.806418	none
BAHCC1	10901	-0.44251	0.273319	-1.61902	0.105442	0.291903	none
NOTCH2	10891.7	0.458535	0.179609	2.55296	0.0106811	0.0723383	none
HCFC1	10828.3	0.24798	0.0979689	2.53121	0.011367	0.0753748	none
EIF4G1	10760	0.241732	0.0900565	2.68423	0.00726971	0.0562092	none
RPL35A	10752	-0.376238	0.127537	-2.95002	0.00317756	0.0333535	none
TMEM123	10712.7	-0.0774701	0.10809	-0.716719	0.473548	0.689997	none
KPNB1	10704.5	0.0816812	0.079241	1.03079	0.302637	0.537723	none
FOSL2	10686.1	0.464135	0.201211	2.30671	0.0210709	0.110435	none
HNRNPA3	10656.3	-0.0850364	0.0666111	-1.27661	0.20174	0.42651	none
RAC2	10601.2	0.40614	0.121115	3.35333	0.000798459	0.0135667	none
ESYT2	10589.7	0.0778201	0.114159	0.681684	0.495439	0.70676	none
DENND3	10544.1	0.238554	0.139659	1.70811	0.0876152	0.261316	none
BZRAP1	10538.7	-0.68964	0.260598	-2.64638	0.00813593	0.0606055	none
SH3BGRL3	10505.4	0.548978	0.173408	3.16582	0.00154647	0.020993	none
IRF2BP2	10502.3	-0.185736	0.11207	-1.65732	0.0974555	0.278016	none
TFRC	10471.6	-0.107167	0.208885	-0.513043	0.607922	0.789813	none
LAIR1	10470.1	0.232069	0.155263	1.49468	0.134997	0.338468	none
BTF3	10445.2	-0.250793	0.10102	-2.4826	0.0130428	0.08165	none
ATP5A1	10434.8	0.151853	0.0954129	1.59154	0.111488	0.301809	none
ACTR3	10434.1	0.155413	0.097959	1.58651	0.112623	0.303782	none
STT3B	10302.9	-0.142857	0.121694	-1.17391	0.240431	0.471911	none
UBC	10301.3	0.434607	0.120273	3.61349	0.000302102	0.00710365	none
HNRNPUL1	10281.5	0.195278	0.0622636	3.13631	0.0017109	0.0224144	none
SPEN	10269.7	0.0883692	0.0577885	1.52918	0.126219	0.325571	none
ANKRD28	10232.8	-0.0766104	0.175987	-0.435318	0.663332	0.824475	none
SRSF6	10221.4	-0.186079	0.0793845	-2.34402	0.0190771	0.103941	none
CFLAR	10214.1	0.0356571	0.102865	0.346638	0.728863	0.865032	none
IKZF1	10201.5	0.109904	0.0820202	1.33996	0.180258	0.399711	none
ATP2B4	10184.2	0.00975263	0.138017	0.0706624	0.943666	0.976048	none
SERBP1	10180.1	-0.00496407	0.0967223	-0.0513229	0.959068	0.982487	none
CUX1	10141.4	-0.188798	0.0777314	-2.42885	0.0151466	0.0900679	none
TAPBP	10123.6	0.214386	0.0815863	2.62772	0.00859587	0.0629175	none
FKBP5	10119	0.95189	0.203533	4.67683	2.91347e-06	0.000296161	none
RPL21	10086.9	-0.185798	0.10966	-1.6943	0.0902082	0.265877	none
ARHGEF1	10086.2	0.523592	0.125942	4.15741	3.21875e-05	0.00156675	none
ATP8B4	10075.5	-0.28695	0.209982	-1.36654	0.171769	0.389136	none
LDHB	10062.5	-0.166328	0.154379	-1.0774	0.281302	0.516452	none
HNRNPDL	10032.2	-0.106374	0.0778453	-1.36648	0.171787	0.389146	none
TMSB10	10031.3	0.120668	0.149185	0.808846	0.418604	0.646329	none
FNBP1	9993.81	0.322489	0.0858417	3.75678	0.000172113	0.00493163	none
SPTLC2	9992.24	0.297949	0.131817	2.26032	0.0238013	0.118932	none
SET	9952.25	-0.135561	0.0921792	-1.47062	0.141393	0.34739	none
CELF1	9944	0.0387901	0.0440492	0.880608	0.37853	0.609652	none
TUBA1B	9942.03	0.199739	0.126947	1.5734	0.115625	0.308208	none
PTK2B	9932.13	0.326439	0.110243	2.9611	0.00306544	0.032552	none
DNM2	9924.99	0.319628	0.0956194	3.3427	0.000829661	0.013937	none
EIF3L	9917.65	-0.110699	0.106526	-1.03917	0.298724	0.533969	none
FMNL1	9915.41	0.468326	0.125346	3.73626	0.000186779	0.00518163	none
XRCC5	9914.99	0.0520521	0.0780547	0.666867	0.504857	0.71463	none
RPS7	9910.35	-0.140669	0.104993	-1.33979	0.180314	0.399734	none
IL17RA	9885.35	0.555341	0.262522	2.11541	0.0343952	0.149047	none
PTBP1	9880.01	0.0799068	0.0815953	0.979306	0.327429	0.562732	none
PECAM1	9878	0.670462	0.214729	3.12237	0.00179402	0.0230537	none
DAZAP2	9849.25	0.176864	0.11343	1.55923	0.118941	0.313754	none
CD53	9839.35	0.404557	0.144523	2.79926	0.00512204	0.0451478	none
UBE2D3	9838.77	0.0523045	0.0686839	0.761525	0.446344	0.668447	none
HIPK1	9809.45	-0.106204	0.0951199	-1.11653	0.264197	0.497747	none
GDI2	9806.24	0.0142372	0.0896207	0.158861	0.873779	0.943212	none
HNRNPD	9800.24	-0.092738	0.0630701	-1.4704	0.141455	0.347437	none
MYO18A	9775.36	0.105655	0.132104	0.799786	0.423835	0.65105	none
CECR1	9754.17	0.789738	0.270194	2.92285	0.00346841	0.0352	none
ITGAL	9750.31	0.704185	0.221376	3.18095	0.00146795	0.0202599	none
ZFP36	9746.06	0.531173	0.220753	2.40619	0.01612	0.0937493	none
N4BP2L2	9733.44	-0.140202	0.0637718	-2.19849	0.0279141	0.131291	none
RPL18A	9711.72	-0.0352291	0.133976	-0.262951	0.792588	0.901908	none
SLC25A3	9707.69	0.0560229	0.0802729	0.697906	0.485236	0.699267	none
TUG1	9691.08	-0.0147276	0.0683041	-0.215618	0.829286	0.921078	none
OIP5-AS1	9680.42	-0.181494	0.0829371	-2.18833	0.0286454	0.133136	none
DMXL2	9678.74	0.0842819	0.281609	0.299287	0.764721	0.886616	none
ZMIZ1	9661.65	0.395163	0.141619	2.79032	0.00526554	0.0459372	none
HP1BP3	9659.31	-0.0904001	0.0643808	-1.40415	0.160275	0.374139	none
NUFIP2	9618.9	-0.042563	0.0761154	-0.55919	0.576032	0.76752	none
EP300	9600.64	0.144882	0.061813	2.34388	0.0190841	0.103964	none
RNF24	9581.67	-0.159974	0.104934	-1.52452	0.12738	0.327159	none
SATB1	9581.58	-0.136438	0.124176	-1.09874	0.27188	0.506192	none
RBMX	9579.63	-0.13982	0.0631221	-2.21507	0.026755	0.127611	none
MGEA5	9573.65	-0.0486474	0.0642503	-0.757155	0.448957	0.670694	none
HSH2D	9567.79	-0.298032	0.217261	-1.37177	0.170136	0.387009	none
ARHGEF6	9488.76	-0.305971	0.111169	-2.75232	0.00591752	0.049428	none
PCBP2	9467.63	-0.0802487	0.0742939	-1.08015	0.280075	0.51484	none
RPL38	9463.16	-0.250279	0.125605	-1.99259	0.0463059	0.178783	none
BAZ2A	9456.14	0.230397	0.0648015	3.55543	0.000377365	0.00818001	none
MOB1A	9452.29	0.0254705	0.0908653	0.28031	0.779239	0.894504	none
CPT1A	9439.31	0.170966	0.101039	1.69208	0.0906315	0.266464	none
PHIP	9419.92	-0.203528	0.0800141	-2.54365	0.0109699	0.0735061	none
OAZ1	9393.6	0.408467	0.12665	3.22516	0.00125901	0.0183745	none
DGKZ	9377.13	0.0829396	0.120548	0.688021	0.49144	0.70394	none
EIF5	9374.01	-0.0678422	0.0787718	-0.86125	0.389101	0.619161	none
PPP6R1	9366.84	0.189769	0.0910253	2.08479	0.0370884	0.15549	none
TRIP12	9356.99	0.0753311	0.0690622	1.09077	0.275373	0.509574	none
TNRC6B	9314.13	0.0415502	0.074592	0.557032	0.577505	0.768715	none
CHD3	9305.24	0.563407	0.123706	4.55441	5.25321e-06	0.000445115	none
RBM5	9297.83	-0.0110385	0.0711627	-0.155117	0.876729	0.944772	none
PAPOLA	9291.43	-0.0116227	0.0628328	-0.184978	0.853246	0.933812	none
S100A8	9277.23	0.511339	0.460314	1.11085	0.266633	0.500392	none
NUMA1	9238.32	0.0850979	0.081614	1.04269	0.297093	0.532246	none
RPL24	9233.83	-0.236884	0.100845	-2.349	0.0188241	0.103135	none
SUN2	9233.82	0.227354	0.123928	1.83456	0.0665708	0.220966	none
CCDC88A	9230.31	0.0193284	0.0981767	0.196874	0.843926	0.928361	none
KDM2A	9227.7	0.106667	0.0609768	1.7493	0.0802386	0.248191	none
CCND2	9214.04	-0.578458	0.226157	-2.55778	0.0105344	0.0716535	none
RNASE2	9193.17	-0.158752	0.345711	-0.459205	0.646087	0.813206	none
UBB	9187.96	0.100698	0.0798351	1.26132	0.207193	0.432889	none
PCM1	9187.44	-0.264228	0.0888764	-2.97298	0.00294923	0.0317044	none
[truncated: 38,647 more rows]
