# Supplementary material for: NET-related gene signature for predicting AML prognosis
Source: Sci Rep. 2024 Apr 20;14:9115. doi: 10.1038/s41598-024-59464-y (PMC11032381; doi:10.1038/s41598-024-59464-y)
Supplement: Supplementary file 7 — Supplementary Table S6. [file 41598_2024_59464_MOESM7_ESM.xlsx]

## Sheet: GO.df
Table S6:GO terms
ONTOLOGY	ID	Description	GeneRatio	BgRatio	pvalue	p.adjust	qvalue	geneID	Count
BP	GO:0002683	negative regulation of immune system process	39/429	449/18903	7.2578e-13	3.00908e-09	2.35611e-09	TSC22D3/FGR/THBS1/OAS3/LILRB2/MAFB/LDLR/ID2/LILRB1/LILRB4/OAS1/LGALS3/LILRB3/HMOX1/VSIG4/SRC/C1QC/GBP1/IL2RA/ISG15/CLNK/USP18/CCL3/GPER1/GPNMB/GREM1/PDCD1/LRRC32/IL10/GLI3/CD80/CCL2/KIR2DL4/CCL25/CSMD3/CYP19A1/SFTPD/SCGB1A1/C4BPB	39
BP	GO:0030595	leukocyte chemotaxis	27/429	240/18903	7.94623e-12	1.64725e-08	1.2898e-08	ITGB2/PLEC/THBS1/C5AR1/LGALS3/PTK2/CXCL16/CCR5/LGMN/CMKLR1/ITGA1/CCL3/GREM1/IL10/CXCL10/HRH1/TRPV4/CCL2/CCL25/CCL22/CYP19A1/SFTPD/CH25H/CXCL11/CCL8/CCL13/S100A14	27
BP	GO:0019221	cytokine-mediated signaling pathway	39/429	496/18903	1.573e-11	2.17388e-08	1.70215e-08	TNFRSF1B/CD4/OAS2/OAS3/LILRB2/MX1/IRF7/IFITM3/LILRA1/LILRB1/LILRB4/OAS1/LILRB3/SRC/LILRA5/IL2RA/CCR5/IL1R2/CMKLR1/ISG15/IL12RB2/OASL/LILRA4/PLVAP/USP18/CCL3/IFI27/IFNLR1/MST1R/LILRB5/CXCL10/EBI3/CCL2/CCL25/CCL22/CXCL11/CCL8/IL1RL2/CCL13	39
BP	GO:0050900	leukocyte migration	34/429	398/18903	3.63109e-11	3.76362e-08	2.94691e-08	ITGB2/PLEC/THBS1/C5AR1/LGALS3/PTK2/HMOX1/SRC/ITGA7/EPS8/CXCL16/CCR5/LGMN/CMKLR1/ITGA1/PLVAP/CCL3/LYVE1/GREM1/EMP2/IL10/CXCL10/HRH1/TRPV4/CCL2/CCL25/CCL22/CYP19A1/SFTPD/CH25H/CXCL11/CCL8/CCL13/S100A14	34
BP	GO:0060326	cell chemotaxis	29/429	319/18903	2.44279e-10	2.02556e-07	1.58601e-07	ITGB2/PLEC/THBS1/C5AR1/NR4A1/LGALS3/PTK2/CXCL16/CCR5/LGMN/CMKLR1/ITGA1/CCL3/GREM1/IL10/EPHA2/CXCL10/HRH1/TRPV4/CCL2/CCL25/CCL22/CYP19A1/SFTPD/CH25H/CXCL11/CCL8/CCL13/S100A14	29
BP	GO:0008360	regulation of cell shape	20/429	154/18903	3.30368e-10	2.28284e-07	1.78746e-07	ITGB2/FGR/CDC42EP3/FGD2/FN1/ATP10A/PTK2/EPB41L3/ITGA7/PLXNA1/EPS8/FMNL2/FGD5/CDC42EP1/PLXNA4/CCL3/BVES/CCL2/CDC42EP5/CCL13	20
BP	GO:0071621	granulocyte chemotaxis	18/429	130/18903	8.90097e-10	5.27192e-07	4.12791e-07	ITGB2/THBS1/C5AR1/LGALS3/PTK2/CMKLR1/ITGA1/CCL3/CXCL10/HRH1/TRPV4/CCL2/CCL25/CCL22/CXCL11/CCL8/CCL13/S100A14	18
BP	GO:0071674	mononuclear cell migration	22/429	206/18903	1.91187e-09	9.90828e-07	7.75818e-07	PLEC/THBS1/C5AR1/LGALS3/PTK2/EPS8/CXCL16/CCR5/LGMN/CMKLR1/CCL3/GREM1/CXCL10/TRPV4/CCL2/CCL25/CCL22/CH25H/CXCL11/CCL8/CCL13/S100A14	22
BP	GO:0097530	granulocyte migration	19/429	158/18903	3.41411e-09	1.57277e-06	1.23148e-06	ITGB2/THBS1/C5AR1/LGALS3/PTK2/CMKLR1/ITGA1/CCL3/EMP2/CXCL10/HRH1/TRPV4/CCL2/CCL25/CCL22/CXCL11/CCL8/CCL13/S100A14	19
BP	GO:0097529	myeloid leukocyte migration	23/429	242/18903	7.85888e-09	3.25829e-06	2.55124e-06	ITGB2/THBS1/C5AR1/LGALS3/PTK2/LGMN/CMKLR1/ITGA1/CCL3/GREM1/EMP2/CXCL10/HRH1/TRPV4/CCL2/CCL25/CCL22/CYP19A1/SFTPD/CXCL11/CCL8/CCL13/S100A14	23
BP	GO:0022604	regulation of cell morphogenesis	26/429	312/18903	1.30759e-08	4.92844e-06	3.85896e-06	ITGB2/FGR/CDC42EP3/S100A10/FGD2/FN1/ATP10A/PTK2/SRC/EPB41L3/ITGA7/PLXNA1/EPS8/GBP1/FMNL2/FGD5/CDC42EP1/PLXNA4/CCL3/SYT17/PKP2/BVES/CCL2/NTNG1/CDC42EP5/CCL13	26
BP	GO:0048246	macrophage chemotaxis	10/429	40/18903	1.50578e-08	5.20246e-06	4.07352e-06	THBS1/C5AR1/LGALS3/PTK2/CMKLR1/CCL3/TRPV4/CCL2/CYP19A1/SFTPD	10
BP	GO:0007162	negative regulation of cell adhesion	25/429	308/18903	4.19888e-08	1.33912e-05	1.04853e-05	THBS1/LILRB2/LILRB1/LILRB4/LGALS3/PTK2/VSIG4/SRC/PLXNA1/GBP1/IL2RA/ZNF703/PLXNA4/ARHGAP6/SPOCK1/GPNMB/ADAMDEC1/LRRC32/IL10/GLI3/CD80/TRPV4/CCL25/SFTPD/SCGB1A1	25
BP	GO:0002237	response to molecule of bacterial origin	27/429	360/18903	6.21845e-08	1.84155e-05	1.44193e-05	TNFRSF1B/SLC11A1/LILRB2/C5AR1/NR4A1/LILRB1/F2R/LY86/MRC1/SRC/HPGD/CCR5/IL12RB2/ACE/SASH1/CCL3/ADM/LDOC1/IL10/CD80/TIMP4/CXCL10/CCL2/NOS2/SCGB1A1/CXCL11/S100A14	27
BP	GO:0032496	response to lipopolysaccharide	26/429	339/18903	7.0321e-08	1.94367e-05	1.52189e-05	TNFRSF1B/SLC11A1/LILRB2/NR4A1/LILRB1/F2R/LY86/MRC1/SRC/HPGD/CCR5/IL12RB2/ACE/SASH1/CCL3/ADM/LDOC1/IL10/CD80/TIMP4/CXCL10/CCL2/NOS2/SCGB1A1/CXCL11/S100A14	26
BP	GO:0001819	positive regulation of cytokine production	32/429	486/18903	7.86144e-08	2.03709e-05	1.59504e-05	FGR/CD4/THBS1/SLC11A1/OAS2/OAS3/LILRB2/C5AR1/IRF7/LILRB1/F2R/OAS1/HMOX1/SRC/LILRA5/HEG1/LPL/ISG15/IL12RB2/CD276/CLNK/CLEC9A/CCL3/ALOX15B/IL10/CD80/EBI3/TRPV4/KIR2DL4/NOS2/IL1RL2/FFAR3	32
BP	GO:0002695	negative regulation of leukocyte activation	19/429	198/18903	1.3686e-07	3.20598e-05	2.51028e-05	FGR/LILRB2/LDLR/ID2/LILRB1/LILRB4/LGALS3/HMOX1/VSIG4/IL2RA/CLNK/GPER1/GPNMB/LRRC32/IL10/GLI3/CD80/SFTPD/SCGB1A1	19
BP	GO:0010959	regulation of metal ion transport	29/429	423/18903	1.39189e-07	3.20598e-05	2.51028e-05	CD4/LILRB2/LILRB1/F2R/FHL1/LGALS3/SLC8A1/MYLK/LILRA5/KCNQ1/KCNE1/KCNMB1/FXYD6/DMPK/ACE/WFS1/EGF/JPH4/CCL3/PKP2/GPER1/DMD/KCNA5/CXCL10/HES1/CCL2/KCNIP1/CXCL11/HRC	29
BP	GO:1903037	regulation of leukocyte cell-cell adhesion	27/429	377/18903	1.58772e-07	3.46458e-05	2.71276e-05	ITGB2/CD4/LGALS1/LILRB2/LILRB1/VNN1/LILRB4/LGALS3/VSIG4/SRC/IL2RA/HLA-DQB2/CD276/GLI2/GPNMB/LRRC32/IL10/GLI3/ICOSLG/CD80/HES1/EBI3/CCL2/CCL25/SFTPD/SCGB1A1/IL1RL2	27
BP	GO:0050866	negative regulation of cell activation	20/429	221/18903	1.68148e-07	3.4857e-05	2.7293e-05	FGR/LILRB2/LDLR/ID2/LILRB1/LILRB4/LGALS3/HMOX1/VSIG4/IL2RA/CLNK/GPER1/GPNMB/LRRC32/CYGB/IL10/GLI3/CD80/SFTPD/SCGB1A1	20
BP	GO:0048247	lymphocyte chemotaxis	11/429	65/18903	2.15262e-07	4.24989e-05	3.32766e-05	PLEC/CXCL16/CCL3/CXCL10/CCL2/CCL25/CCL22/CH25H/CXCL11/CCL8/CCL13	11
BP	GO:0070664	negative regulation of leukocyte proliferation	13/429	96/18903	2.58436e-07	4.87034e-05	3.81347e-05	LILRB2/LILRB1/LILRB4/VSIG4/IL2RA/GPNMB/GREM1/LRRC32/IL10/CD80/SFTPD/SCGB1A1/CCL8	13
BP	GO:0006816	calcium ion transport	29/429	440/18903	3.18194e-07	5.73579e-05	4.49112e-05	CD4/LILRB2/LILRB1/F2R/LGALS3/SLC8A1/MYLK/LILRA5/CDH23/CALCRL/CCR5/KCNE1/RYR1/ACE/WFS1/EGF/JPH4/CCL3/GPER1/DMD/CACNG4/TMEM37/CXCL10/HES1/TRPV4/CCL2/CXCL11/HRC/CCL8	29
BP	GO:0042130	negative regulation of T cell proliferation	11/429	70/18903	4.70019e-07	8.11957e-05	6.35762e-05	LILRB2/LILRB1/LILRB4/VSIG4/IL2RA/GPNMB/LRRC32/IL10/CD80/SFTPD/SCGB1A1	11
BP	GO:0050863	regulation of T cell activation	26/429	376/18903	5.30408e-07	8.69035e-05	6.80454e-05	TNFRSF1B/CD4/LGALS1/LILRB2/LILRB1/VNN1/LILRB4/LGALS3/VSIG4/SRC/IL2RA/HLA-DQB2/CD276/GLI2/GPNMB/LRRC32/IL10/GLI3/ICOSLG/CD80/HES1/EBI3/CCL2/SFTPD/SCGB1A1/IL1RL2	26
BP	GO:0002548	monocyte chemotaxis	11/429	71/18903	5.44981e-07	8.69035e-05	6.80454e-05	LGALS3/LGMN/CCL3/GREM1/CXCL10/CCL2/CCL25/CCL22/CCL8/CCL13/S100A14	11
BP	GO:0009615	response to virus	27/429	409/18903	7.93024e-07	0.000121773	9.53484e-05	FGR/OAS2/OAS3/MX1/IRF7/IFITM3/IFI44L/LILRB1/OAS1/DDIT4/SRC/IFIT3/GBP1/IFIT2/IFIT1/ISG15/HMGA2/OASL/IFI27/IFNLR1/MST1R/CXCL10/BATF3/TSPAN6/CCL22/CCL8/CD207	27
BP	GO:1905517	macrophage migration	10/429	60/18903	8.93125e-07	0.000121787	9.53593e-05	THBS1/C5AR1/LGALS3/PTK2/CMKLR1/CCL3/TRPV4/CCL2/CYP19A1/SFTPD	10
BP	GO:0071398	cellular response to fatty acid	8/429	35/18903	9.06484e-07	0.000121787	9.53593e-05	LDLR/SRC/PDK4/LPL/PID1/ID3/HES1/FFAR3	8
BP	GO:0042129	regulation of T cell proliferation	17/429	182/18903	9.1383e-07	0.000121787	9.53593e-05	TNFRSF1B/LILRB2/LILRB1/LILRB4/LGALS3/VSIG4/IL2RA/CD276/GPNMB/LRRC32/IL10/ICOSLG/CD80/HES1/EBI3/SFTPD/SCGB1A1	17
BP	GO:0051924	regulation of calcium ion transport	21/429	268/18903	9.1396e-07	0.000121787	9.53593e-05	CD4/LILRB2/LILRB1/F2R/LGALS3/SLC8A1/MYLK/LILRA5/KCNE1/ACE/WFS1/EGF/JPH4/CCL3/GPER1/DMD/CXCL10/HES1/CCL2/CXCL11/HRC	21
BP	GO:0022407	regulation of cell-cell adhesion	30/429	490/18903	9.39987e-07	0.000121787	9.53593e-05	ITGB2/CD4/LGALS1/LILRB2/LILRB1/VNN1/LILRB4/LGALS3/PTK2/VSIG4/SRC/IL2RA/HLA-DQB2/CD276/ZNF703/GLI2/GPNMB/LRRC32/IL10/GLI3/ICOSLG/CD80/HES1/EBI3/TRPV4/CCL2/CCL25/SFTPD/SCGB1A1/IL1RL2	30
BP	GO:0007159	leukocyte cell-cell adhesion	27/429	414/18903	1.00269e-06	0.000125975	9.8638e-05	ITGB2/CD4/LGALS1/LILRB2/LILRB1/VNN1/LILRB4/LGALS3/VSIG4/SRC/IL2RA/HLA-DQB2/CD276/GLI2/GPNMB/LRRC32/IL10/GLI3/ICOSLG/CD80/HES1/EBI3/CCL2/CCL25/SFTPD/SCGB1A1/IL1RL2	27
BP	GO:0043410	positive regulation of MAPK cascade	30/429	496/18903	1.20831e-06	0.000143549	0.000112399	CD4/THBS1/FGD2/C5AR1/F2R/SRC/LILRA5/GPBAR1/CSPG4/SASH1/ITGA1/EFNA1/EGF/CCL3/GPER1/GPNMB/LIF/MST1R/FZD8/TRPV4/GADD45G/CCL2/ADRA1D/LPAR3/CCL25/CCL22/GH1/ADRA2B/CCL8/CCL13	30
BP	GO:0051250	negative regulation of lymphocyte activation	16/429	166/18903	1.25926e-06	0.000143549	0.000112399	FGR/LILRB2/ID2/LILRB1/LILRB4/LGALS3/VSIG4/IL2RA/CLNK/GPNMB/LRRC32/IL10/GLI3/CD80/SFTPD/SCGB1A1	16
BP	GO:0031589	cell-substrate adhesion	25/429	369/18903	1.27651e-06	0.000143549	0.000112399	ITGB2/ITGAM/THBS1/S100A10/FN1/PTK2/SIGLEC1/SRC/ITGA7/GBP1/TIAM1/RRAS/ARHGAP6/ITGA1/EFNA1/SPOCK1/PKP2/LYVE1/GREM1/ONECUT2/SGCE/EMP2/BVES/NTNG1/CCL25	25
BP	GO:0035296	regulation of tube diameter	15/429	147/18903	1.31569e-06	0.000143549	0.000112399	SCPEP1/F2R/SLC8A1/KCNMB1/ACE/ITGA1/VSTM4/ADM/CHRM3/GPER1/KCNMA1/KCNA5/HRH1/ADRA1D/ADRA2B	15
BP	GO:0097746	blood vessel diameter maintenance	15/429	147/18903	1.31569e-06	0.000143549	0.000112399	SCPEP1/F2R/SLC8A1/KCNMB1/ACE/ITGA1/VSTM4/ADM/CHRM3/GPER1/KCNMA1/KCNA5/HRH1/ADRA1D/ADRA2B	15
BP	GO:0070542	response to fatty acid	10/429	63/18903	1.42487e-06	0.000148653	0.000116395	LDLR/SCD/SRC/PDK4/LPL/PID1/ID3/HES1/PON1/FFAR3	10
BP	GO:0035150	regulation of tube size	15/429	148/18903	1.43418e-06	0.000148653	0.000116395	SCPEP1/F2R/SLC8A1/KCNMB1/ACE/ITGA1/VSTM4/ADM/CHRM3/GPER1/KCNMA1/KCNA5/HRH1/ADRA1D/ADRA2B	15
BP	GO:0042098	T cell proliferation	18/429	212/18903	1.76242e-06	0.00017822	0.000139546	TNFRSF1B/SLC11A1/LILRB2/LILRB1/LILRB4/LGALS3/VSIG4/IL2RA/CD276/GPNMB/LRRC32/IL10/ICOSLG/CD80/HES1/EBI3/SFTPD/SCGB1A1	18
BP	GO:0006898	receptor-mediated endocytosis	20/429	257/18903	1.84787e-06	0.000182411	0.000142828	ITGB2/ITGAM/IGF2R/LDLR/LILRB1/LILRB4/MRC1/SIGLEC1/LDLRAD3/CALCRL/CTSL/CXCL16/MSR1/EGF/CLEC9A/ADM/LYVE1/GREM1/CACNG4/SFTPD	20
BP	GO:0007160	cell-matrix adhesion	19/429	238/18903	2.29364e-06	0.00022115	0.00017316	ITGB2/ITGAM/THBS1/S100A10/FN1/PTK2/SIGLEC1/SRC/ITGA7/TIAM1/RRAS/ARHGAP6/ITGA1/LYVE1/GREM1/ONECUT2/SGCE/EMP2/CCL25	19
BP	GO:0002573	myeloid leukocyte differentiation	18/429	218/18903	2.62643e-06	0.000247481	0.000193778	CD4/MAFB/ID2/IRF7/LILRB1/LILRB4/CD109/LILRB3/SRC/C1QC/FAM20C/CCL3/LIF/EPHA2/BATF2/BATF3/MT1G/GPC3	18
BP	GO:0034340	response to type I interferon	11/429	83/18903	2.69152e-06	0.000247979	0.000194167	OAS2/OAS3/MX1/IRF7/IFITM3/OAS1/IFIT1/ISG15/USP18/IFI27/CH25H	11
BP	GO:0048245	eosinophil chemotaxis	6/429	19/18903	2.78613e-06	0.000251115	0.000196623	LGALS3/CCL3/HRH1/CCL2/CCL8/CCL13	6
BP	GO:0070663	regulation of leukocyte proliferation	20/429	269/18903	3.71366e-06	0.000327592	0.000256504	TNFRSF1B/LILRB2/LILRB1/LILRB4/LGALS3/PTK2/VSIG4/IL2RA/CD276/GPNMB/GREM1/LRRC32/IL10/ICOSLG/CD80/HES1/EBI3/SFTPD/SCGB1A1/CCL8	20
BP	GO:0022408	negative regulation of cell-cell adhesion	17/429	202/18903	3.84463e-06	0.00033208	0.000260019	LILRB2/LILRB1/LILRB4/LGALS3/PTK2/VSIG4/IL2RA/ZNF703/GPNMB/LRRC32/IL10/GLI3/CD80/TRPV4/CCL25/SFTPD/SCGB1A1	17
BP	GO:0003018	vascular process in circulatory system	20/429	270/18903	3.92826e-06	0.000332379	0.000260252	PLEC/SCPEP1/F2R/SRC/SLC8A1/KCNMB1/ABCC3/ACE/ITGA1/VSTM4/PLVAP/ADM/CHRM3/GPER1/KCNMA1/KCNA5/HRH1/TRPV4/ADRA1D/ADRA2B	20
BP	GO:0019058	viral life cycle	22/429	319/18903	4.17246e-06	0.000345981	0.000270903	CD4/LGALS1/OAS2/OAS3/LDLR/MX1/IFITM3/OAS1/MRC1/SIGLEC1/CTSL/CCR5/IFIT1/ISG15/HMGA2/OASL/IFI27/EPHA2/CD80/CCL2/CH25H/CCL8	22
BP	GO:0050672	negative regulation of lymphocyte proliferation	11/429	87/18903	4.30513e-06	0.000349982	0.000274036	LILRB2/LILRB1/LILRB4/VSIG4/IL2RA/GPNMB/LRRC32/IL10/CD80/SFTPD/SCGB1A1	11
BP	GO:0032945	negative regulation of mononuclear cell proliferation	11/429	88/18903	4.82122e-06	0.0003844	0.000300985	LILRB2/LILRB1/LILRB4/VSIG4/IL2RA/GPNMB/LRRC32/IL10/CD80/SFTPD/SCGB1A1	11
BP	GO:0045071	negative regulation of viral genome replication	9/429	57/18903	5.03451e-06	0.000387299	0.000303255	OAS2/OAS3/MX1/IFITM3/OAS1/IFIT1/ISG15/HMGA2/OASL	9
BP	GO:0070661	leukocyte proliferation	23/429	348/18903	5.13434e-06	0.000387299	0.000303255	TNFRSF1B/SLC11A1/LILRB2/LILRB1/LILRB4/LGALS3/PTK2/VSIG4/IL2RA/CD276/ACE/GPNMB/GREM1/LRRC32/EMP2/IL10/ICOSLG/CD80/HES1/EBI3/SFTPD/SCGB1A1/CCL8	23
BP	GO:0030593	neutrophil chemotaxis	12/429	106/18903	5.13784e-06	0.000387299	0.000303255	ITGB2/C5AR1/LGALS3/ITGA1/CCL3/CXCL10/CCL2/CCL25/CCL22/CXCL11/CCL8/CCL13	12
BP	GO:0043087	regulation of GTPase activity	24/429	376/18903	5.80502e-06	0.000429778	0.000336516	S100A10/FGD2/F2R/PTK2/ADAP2/SPRY1/PLXNA1/DOCK9/TIAM1/ARHGEF10/FGD5/AGAP1/RGL1/PLXNA4/ARHGAP6/CCL3/ARHGAP29/EPHA2/BVES/CCL2/CCL25/CCL22/CCL8/CCL13	24
BP	GO:0002685	regulation of leukocyte migration	18/429	231/18903	5.9323e-06	0.000431497	0.000337862	THBS1/C5AR1/LGALS3/PTK2/HMOX1/LGMN/CMKLR1/PLVAP/CCL3/LYVE1/GREM1/CXCL10/TRPV4/CCL2/CCL25/CYP19A1/CCL8/S100A14	18
BP	GO:1903038	negative regulation of leukocyte cell-cell adhesion	14/429	147/18903	6.67083e-06	0.000476849	0.000373373	LILRB2/LILRB1/LILRB4/LGALS3/VSIG4/IL2RA/GPNMB/LRRC32/IL10/GLI3/CD80/CCL25/SFTPD/SCGB1A1	14
BP	GO:0050868	negative regulation of T cell activation	13/429	128/18903	7.03174e-06	0.000494129	0.000386903	LILRB2/LILRB1/LILRB4/LGALS3/VSIG4/IL2RA/GPNMB/LRRC32/IL10/GLI3/CD80/SFTPD/SCGB1A1	13
BP	GO:0050777	negative regulation of immune response	16/429	190/18903	7.33163e-06	0.000506615	0.00039668	FGR/OAS3/LILRB1/LILRB4/OAS1/LGALS3/HMOX1/VSIG4/SRC/ISG15/USP18/PDCD1/IL10/KIR2DL4/CSMD3/C4BPB	16
BP	GO:0072507	divalent inorganic cation homeostasis	23/429	356/18903	7.45702e-06	0.000506833	0.00039685	SLC11A1/F2R/SLC8A1/CDH23/SLC41A1/CCR5/RYR1/DMPK/WFS1/JPH4/CCL3/ADM/GPER1/DMD/MT1E/CXCL10/TRPV4/MT1G/CXCL11/HRC/CCL8/CCL13/S100A14	23
BP	GO:1990266	neutrophil migration	13/429	130/18903	8.33999e-06	0.000556719	0.000435911	ITGB2/C5AR1/LGALS3/ITGA1/CCL3/EMP2/CXCL10/CCL2/CCL25/CCL22/CXCL11/CCL8/CCL13	13
BP	GO:0002274	myeloid leukocyte activation	18/429	237/18903	8.45956e-06	0.000556719	0.000435911	ITGB2/FGR/ITGAM/THBS1/SLC11A1/C5AR1/LDLR/FN1/LILRB4/HMOX1/VSIG4/C1QA/CLNK/CCL3/IL10/BATF2/BATF3/MT1G	18
BP	GO:0072677	eosinophil migration	6/429	23/18903	9.59713e-06	0.000621714	0.000486802	LGALS3/CCL3/HRH1/CCL2/CCL8/CCL13	6
BP	GO:1903522	regulation of blood circulation	19/429	263/18903	9.78552e-06	0.000624165	0.000488721	F2R/HOPX/SLC8A1/KCNQ1/KCNE1/DMPK/ACE/ADORA3/PKP2/ADM/CHRM3/DMD/KCNA5/HRH1/BVES/ADRA1D/ADRA2B/HRC/KCNJ3	19
BP	GO:0070371	ERK1 and ERK2 cascade	22/429	340/18903	1.14827e-05	0.000715945	0.000560585	CD4/C5AR1/FN1/F2R/SRC/SPRY1/GBP1/RRAS/GPBAR1/EGF/CCL3/GPER1/GPNMB/LIF/EPHA2/TIMP3/TRPV4/CCL2/CCL25/CCL22/CCL8/CCL13	22
BP	GO:0070372	regulation of ERK1 and ERK2 cascade	21/429	315/18903	1.15698e-05	0.000715945	0.000560585	CD4/C5AR1/FN1/F2R/SRC/SPRY1/GBP1/RRAS/GPBAR1/CCL3/GPER1/GPNMB/LIF/EPHA2/TIMP3/TRPV4/CCL2/CCL25/CCL22/CCL8/CCL13	21
BP	GO:0016032	viral process	25/429	421/18903	1.29445e-05	0.000789235	0.000617971	CD4/LGALS1/IGF2R/OAS2/OAS3/LDLR/MX1/IRF7/IFITM3/OAS1/MRC1/SIGLEC1/CTSL/CCR5/IFIT1/ISG15/HMGA2/OASL/CCL3/IFI27/EPHA2/CD80/CCL2/CH25H/CCL8	25
BP	GO:0070509	calcium ion import	8/429	49/18903	1.31542e-05	0.000790396	0.000618879	LGALS3/SLC8A1/ACE/EGF/CCL3/HES1/TRPV4/CCL2	8
BP	GO:0031348	negative regulation of defense response	19/429	272/18903	1.57383e-05	0.000932159	0.00072988	FGR/TNFRSF1B/OAS3/LDLR/LILRB1/OAS1/VSIG4/SRC/CALCRL/METRNL/IL2RA/ISG15/USP18/GPER1/IL10/PTGIS/TSPAN6/KIR2DL4/CYP19A1	19
BP	GO:0072503	cellular divalent inorganic cation homeostasis	21/429	323/18903	1.68784e-05	0.000985605	0.000771728	SLC11A1/F2R/SLC8A1/CDH23/SLC41A1/CCR5/RYR1/DMPK/WFS1/JPH4/CCL3/GPER1/DMD/MT1E/CXCL10/TRPV4/MT1G/CXCL11/HRC/CCL8/CCL13	21
BP	GO:1903039	positive regulation of leukocyte cell-cell adhesion	19/429	275/18903	1.83473e-05	0.00104907	0.000821423	ITGB2/CD4/LGALS1/LILRB2/LILRB1/VNN1/LILRB4/SRC/IL2RA/HLA-DQB2/CD276/GLI2/GLI3/ICOSLG/CD80/HES1/EBI3/CCL2/IL1RL2	19
BP	GO:0050870	positive regulation of T cell activation	18/429	251/18903	1.84714e-05	0.00104907	0.000821423	CD4/LGALS1/LILRB2/LILRB1/VNN1/LILRB4/SRC/IL2RA/HLA-DQB2/CD276/GLI2/GLI3/ICOSLG/CD80/HES1/EBI3/CCL2/IL1RL2	18
BP	GO:1905523	positive regulation of macrophage migration	6/429	26/18903	2.06605e-05	0.00115755	0.000906359	THBS1/C5AR1/PTK2/CMKLR1/CCL3/TRPV4	6
BP	GO:0018108	peptidyl-tyrosine phosphorylation	23/429	380/18903	2.12595e-05	0.00117523	0.000920203	ITGB2/FGR/CD4/LILRB4/AREG/PTK2/SRC/LILRA5/IL12RB2/SH3BP5/CSPG4/ACE/EFNA1/EGF/DLG3/LIF/GREM1/MST1R/EPHA2/CD80/EFEMP1/HES1/GH1	23
BP	GO:0051607	defense response to virus	20/429	304/18903	2.25697e-05	0.00123054	0.000963511	OAS2/OAS3/MX1/IRF7/IFITM3/IFI44L/LILRB1/OAS1/DDIT4/IFIT3/GBP1/IFIT2/IFIT1/ISG15/OASL/IFI27/IFNLR1/CXCL10/TSPAN6/CD207	20
BP	GO:0018212	peptidyl-tyrosine modification	23/429	382/18903	2.30933e-05	0.00123054	0.000963511	ITGB2/FGR/CD4/LILRB4/AREG/PTK2/SRC/LILRA5/IL12RB2/SH3BP5/CSPG4/ACE/EFNA1/EGF/DLG3/LIF/GREM1/MST1R/EPHA2/CD80/EFEMP1/HES1/GH1	23
BP	GO:0032102	negative regulation of response to external stimulus	25/429	436/18903	2.33077e-05	0.00123054	0.000963511	FGR/TNFRSF1B/THBS1/OAS3/LDLR/LILRB1/CD109/OAS1/VSIG4/SRC/CALCRL/METRNL/IL2RA/ISG15/SEMA6B/USP18/GPER1/F12/GREM1/IL10/PTGIS/TSPAN6/CCL2/KIR2DL4/CYP19A1	25
BP	GO:0140546	defense response to symbiont	20/429	305/18903	2.36573e-05	0.00123054	0.000963511	OAS2/OAS3/MX1/IRF7/IFITM3/IFI44L/LILRB1/OAS1/DDIT4/IFIT3/GBP1/IFIT2/IFIT1/ISG15/OASL/IFI27/IFNLR1/CXCL10/TSPAN6/CD207	20
BP	GO:0071675	regulation of mononuclear cell migration	12/429	123/18903	2.37441e-05	0.00123054	0.000963511	THBS1/C5AR1/LGALS3/PTK2/LGMN/CMKLR1/CCL3/GREM1/CXCL10/TRPV4/CCL2/S100A14	12
BP	GO:0044403	biological process involved in symbiotic interaction	20/429	307/18903	2.59746e-05	0.00132952	0.00104101	CD4/LGALS1/IGF2R/LDLR/FN1/IFITM3/MRC1/SIGLEC1/SRC/CTSL/CCR5/IFIT1/HMGA2/CCL3/IFI27/EPHA2/CD80/SFTPD/CH25H/CCL8	20
BP	GO:0050727	regulation of inflammatory response	24/429	414/18903	2.84433e-05	0.00143812	0.00112605	FGR/TNFRSF1B/LGALS1/LDLR/SRC/LILRA5/CALCRL/METRNL/TNC/LPL/IL2RA/ACE/USP18/CCL3/GPER1/F12/IL10/BCL6B/TRPV4/PTGIS/CYP19A1/SCGB1A1/IL1RL2/FFAR3	24
BP	GO:0002027	regulation of heart rate	11/429	107/18903	3.17467e-05	0.00157733	0.00123505	SLC8A1/KCNQ1/KCNE1/PKP2/ADM/DMD/KCNA5/BVES/ADRA1D/HRC/KCNJ3	11
BP	GO:0010758	regulation of macrophage chemotaxis	6/429	28/18903	3.25331e-05	0.00157733	0.00123505	THBS1/C5AR1/PTK2/CMKLR1/TRPV4/CYP19A1	6
BP	GO:0032943	mononuclear cell proliferation	20/429	312/18903	3.26818e-05	0.00157733	0.00123505	TNFRSF1B/SLC11A1/LILRB2/LILRB1/LILRB4/LGALS3/VSIG4/IL2RA/CD276/ACE/GPNMB/LRRC32/EMP2/IL10/ICOSLG/CD80/HES1/EBI3/SFTPD/SCGB1A1	20
BP	GO:0002688	regulation of leukocyte chemotaxis	12/429	127/18903	3.27185e-05	0.00157733	0.00123505	THBS1/C5AR1/PTK2/LGMN/CMKLR1/CCL3/GREM1/CXCL10/TRPV4/CCL2/CYP19A1/S100A14	12
BP	GO:0002687	positive regulation of leukocyte migration	13/429	148/18903	3.3661e-05	0.00160412	0.00125602	THBS1/C5AR1/LGALS3/PTK2/LGMN/CMKLR1/PLVAP/CCL3/LYVE1/CXCL10/TRPV4/CCL8/S100A14	13
BP	GO:0050670	regulation of lymphocyte proliferation	17/429	239/18903	3.48375e-05	0.00164132	0.00128516	TNFRSF1B/LILRB2/LILRB1/LILRB4/LGALS3/VSIG4/IL2RA/CD276/GPNMB/LRRC32/IL10/ICOSLG/CD80/HES1/EBI3/SFTPD/SCGB1A1	17
BP	GO:0006909	phagocytosis	20/429	314/18903	3.57719e-05	0.00166641	0.00130479	ITGB2/FGR/ITGAM/THBS1/SLC11A1/LDLR/PTK2/SRC/PEAR1/PLD2/MYO7A/MSR1/C2/TIMD4/MST1R/RAB39A/CCL2/XKR4/SFTPD/C4BPB	20
BP	GO:0043270	positive regulation of ion transport	19/429	289/18903	3.63881e-05	0.00167628	0.00131253	GABBR1/F2R/FHL1/LGALS3/MYLK/LILRA5/KCNQ1/KCNE1/KCNMB1/WFS1/CCL3/PKP2/GPER1/DMD/CACNG4/CXCL10/CCL2/ABCB11/CXCL11	19
BP	GO:0070098	chemokine-mediated signaling pathway	10/429	90/18903	3.69917e-05	0.00168536	0.00131964	CCR5/CMKLR1/CCL3/CXCL10/CCL2/CCL25/CCL22/CXCL11/CCL8/CCL13	10
BP	GO:0048525	negative regulation of viral process	10/429	91/18903	4.07305e-05	0.00183553	0.00143722	OAS2/OAS3/MX1/IFITM3/OAS1/IFIT1/ISG15/HMGA2/OASL/CH25H	10
BP	GO:0019079	viral genome replication	12/429	130/18903	4.12567e-05	0.00183925	0.00144013	OAS2/OAS3/MX1/IFITM3/OAS1/IFIT1/ISG15/HMGA2/OASL/IFI27/CCL2/CCL8	12
BP	GO:0032944	regulation of mononuclear cell proliferation	17/429	243/18903	4.29511e-05	0.00189442	0.00148333	TNFRSF1B/LILRB2/LILRB1/LILRB4/LGALS3/VSIG4/IL2RA/CD276/GPNMB/LRRC32/IL10/ICOSLG/CD80/HES1/EBI3/SFTPD/SCGB1A1	17
BP	GO:0071347	cellular response to interleukin-1	11/429	111/18903	4.4715e-05	0.00194251	0.00152098	GBP1/IL1R2/CCL3/HES1/PTGIS/CCL2/CCL25/CCL22/CCL8/IL1RL2/CCL13	11
BP	GO:0006937	regulation of muscle contraction	14/429	174/18903	4.49785e-05	0.00194251	0.00152098	NR4A1/F2R/SLC8A1/CALCRL/KCNQ1/DMPK/PKP2/CHRM3/GPER1/DMD/KCNMA1/TRPV4/ADRA2B/HRC	14
BP	GO:0010469	regulation of signaling receptor activity	14/429	175/18903	4.78978e-05	0.00204726	0.001603	LILRB4/AREG/SRC/CRHBP/EGF/GREM1/LDOC1/IL10/LYNX1/SHISA9/CACNG4/CCL2/ADRA2B/LY6H	14
BP	GO:0045785	positive regulation of cell adhesion	26/429	484/18903	4.84028e-05	0.00204774	0.00160338	ITGB2/CD4/LGALS1/S100A10/LILRB2/FN1/LILRB1/VNN1/LILRB4/SRC/IL2RA/RRAS/HLA-DQB2/CD276/GLI2/LIF/EMP2/IL10/GLI3/ICOSLG/CD80/HES1/EBI3/CCL2/CCL25/IL1RL2	26
BP	GO:0071222	cellular response to lipopolysaccharide	16/429	222/18903	5.03249e-05	0.00209523	0.00164056	TNFRSF1B/LILRB2/LILRB1/LY86/MRC1/SRC/CCR5/SASH1/CCL3/LDOC1/IL10/CD80/CXCL10/CCL2/NOS2/CXCL11	16
BP	GO:0022409	positive regulation of cell-cell adhesion	20/429	322/18903	5.0909e-05	0.00209523	0.00164056	ITGB2/CD4/LGALS1/LILRB2/LILRB1/VNN1/LILRB4/SRC/IL2RA/HLA-DQB2/CD276/GLI2/IL10/GLI3/ICOSLG/CD80/HES1/EBI3/CCL2/IL1RL2	20
BP	GO:0034329	cell junction assembly	24/429	430/18903	5.1966e-05	0.00209523	0.00164056	PLEC/THBS1/S100A10/SDK2/FN1/HOPX/PTK2/SRC/EPB41L3/HEG1/ABI3/GPBAR1/ACE/ZNF703/ARHGAP6/PKP2/LAMA3/GREM1/MPDZ/EPHA2/SRPX2/TRPV4/RAB17/PCLO	24
BP	GO:0010759	positive regulation of macrophage chemotaxis	5/429	19/18903	5.25818e-05	0.00209523	0.00164056	THBS1/C5AR1/PTK2/CMKLR1/TRPV4	5
BP	GO:0032695	negative regulation of interleukin-12 production	5/429	19/18903	5.25818e-05	0.00209523	0.00164056	THBS1/LILRB1/LILRA5/CMKLR1/IL10	5
BP	GO:0007229	integrin-mediated signaling pathway	11/429	113/18903	5.27529e-05	0.00209523	0.00164056	ITGB2/FGR/ITGAM/FN1/PTK2/SRC/ITGA7/ISG15/ITGA1/LAMA3/EMP2	11
BP	GO:0061098	positive regulation of protein tyrosine kinase activity	8/429	59/18903	5.30629e-05	0.00209523	0.00164056	AREG/SRC/LILRA5/ACE/EFNA1/EGF/DLG3/GREM1	8
BP	GO:1905521	regulation of macrophage migration	7/429	44/18903	5.47713e-05	0.00214228	0.0016774	THBS1/C5AR1/PTK2/CMKLR1/CCL3/TRPV4/CYP19A1	7
BP	GO:0006936	muscle contraction	21/429	351/18903	5.70678e-05	0.00221124	0.0017314	NR4A1/MYOF/F2R/SLC8A1/MYLK/CALCRL/KCNQ1/KCNE1/RYR1/TMOD1/DMPK/PKP2/CHRM3/GPER1/DMD/KCNMA1/KCNA5/TRPV4/ADRA2B/HRC/KCNJ3	21
BP	GO:0071357	cellular response to type I interferon	9/429	77/18903	6.05157e-05	0.00232313	0.00181901	OAS2/OAS3/IRF7/IFITM3/OAS1/IFIT1/ISG15/USP18/IFI27	9
BP	GO:0061097	regulation of protein tyrosine kinase activity	10/429	96/18903	6.46462e-05	0.00245893	0.00192534	LILRB4/AREG/SRC/LILRA5/SH3BP5/ACE/EFNA1/EGF/DLG3/GREM1	10
BP	GO:0050867	positive regulation of cell activation	25/429	467/18903	7.13445e-05	0.00268904	0.00210552	ITGB2/FGR/ITGAM/CD4/LGALS1/THBS1/LILRB2/LILRB1/VNN1/LILRB4/SRC/LILRA5/IL2RA/HLA-DQB2/CD276/CCL3/GLI2/IL10/GLI3/ICOSLG/CD80/HES1/EBI3/CCL2/IL1RL2	25
BP	GO:0071887	leukocyte apoptotic process	11/429	117/18903	7.26073e-05	0.00270909	0.00212122	TSC22D3/IRF7/LILRB1/LGALS3/GIMAP8/CTSL/IL2RA/EFNA1/PDCD1/IL10/GLI3	11
BP	GO:2000273	positive regulation of signaling receptor activity	7/429	46/18903	7.35737e-05	0.00270909	0.00212122	AREG/EGF/GREM1/IL10/CACNG4/CCL2/ADRA2B	7
BP	GO:0046651	lymphocyte proliferation	19/429	305/18903	7.51146e-05	0.00270909	0.00212122	TNFRSF1B/SLC11A1/LILRB2/LILRB1/LILRB4/LGALS3/VSIG4/IL2RA/CD276/GPNMB/LRRC32/EMP2/IL10/ICOSLG/CD80/HES1/EBI3/SFTPD/SCGB1A1	19
BP	GO:0098883	synapse pruning	4/429	11/18903	7.60674e-05	0.00270909	0.00212122	ITGAM/C1QA/C1QB/C1QC	4
BP	GO:0048732	gland development	24/429	441/18903	7.70501e-05	0.00270909	0.00212122	IGF2R/OAS2/MAFB/ID2/SOCS2/AREG/HMOX1/SRC/PLXNA1/TNC/ZNF703/EGF/COBL/GLI2/CDKN2B/ONECUT2/TFCP2L1/ALOX15B/IL10/GLI3/EPHA2/HES1/PITX1/CYP19A1	24
BP	GO:0032642	regulation of chemokine production	10/429	98/18903	7.7104e-05	0.00270909	0.00212122	OAS3/LILRB4/OAS1/HMOX1/LPL/ALOX15B/IL10/EPHA2/TRPV4/FFAR3	10
BP	GO:1990868	response to chemokine	10/429	98/18903	7.7104e-05	0.00270909	0.00212122	CCR5/CMKLR1/CCL3/CXCL10/CCL2/CCL25/CCL22/CXCL11/CCL8/CCL13	10
BP	GO:1990869	cellular response to chemokine	10/429	98/18903	7.7104e-05	0.00270909	0.00212122	CCR5/CMKLR1/CCL3/CXCL10/CCL2/CCL25/CCL22/CXCL11/CCL8/CCL13	10
BP	GO:0032602	chemokine production	10/429	99/18903	8.40608e-05	0.00292871	0.00229318	OAS3/LILRB4/OAS1/HMOX1/LPL/ALOX15B/IL10/EPHA2/TRPV4/FFAR3	10
BP	GO:0034341	response to interferon-gamma	12/429	140/18903	8.51342e-05	0.00294139	0.0023031	SLC11A1/IFITM3/MRC1/GBP1/CXCL16/CCL3/CCL2/CCL25/CCL22/NOS2/CCL8/CCL13	12
BP	GO:0090279	regulation of calcium ion import	6/429	33/18903	8.68905e-05	0.00297726	0.00233119	LGALS3/ACE/EGF/CCL3/HES1/CCL2	6
BP	GO:0055074	calcium ion homeostasis	19/429	309/18903	8.92391e-05	0.00303267	0.00237458	F2R/SLC8A1/CDH23/CCR5/RYR1/DMPK/WFS1/JPH4/CCL3/ADM/GPER1/DMD/CXCL10/TRPV4/CXCL11/HRC/CCL8/CCL13/S100A14	19
BP	GO:0070555	response to interleukin-1	12/429	141/18903	9.11819e-05	0.00306078	0.00239659	SRC/GBP1/IL1R2/CCL3/HES1/PTGIS/CCL2/CCL25/CCL22/CCL8/IL1RL2/CCL13	12
BP	GO:0030316	osteoclast differentiation	10/429	100/18903	9.15428e-05	0.00306078	0.00239659	MAFB/LILRB1/LILRB4/CD109/LILRB3/SRC/FAM20C/CCL3/EPHA2/GPC3	10
BP	GO:0042063	gliogenesis	19/429	310/18903	9.31179e-05	0.00308853	0.00241832	PLEC/TNFRSF1B/C5AR1/LDLR/ID2/AREG/C1QA/PRX/ARHGEF10/RRAS/CSPG4/DAAM2/CCL3/CDKN2B/LIF/GLI3/HES1/CCL2/MAG	19
BP	GO:0071219	cellular response to molecule of bacterial origin	16/429	234/18903	9.39441e-05	0.00309121	0.00242042	TNFRSF1B/LILRB2/LILRB1/LY86/MRC1/SRC/CCR5/SASH1/CCL3/LDOC1/IL10/CD80/CXCL10/CCL2/NOS2/CXCL11	16
BP	GO:0019229	regulation of vasoconstriction	8/429	64/18903	9.59523e-05	0.00313243	0.00245269	F2R/ACE/ADM/CHRM3/KCNA5/HRH1/ADRA1D/ADRA2B	8
BP	GO:1903900	regulation of viral life cycle	12/429	142/18903	9.75955e-05	0.00316118	0.0024752	CD4/LGALS1/OAS2/OAS3/MX1/IFITM3/OAS1/IFIT1/ISG15/HMGA2/OASL/CH25H	12
BP	GO:0006875	cellular metal ion homeostasis	23/429	420/18903	9.87342e-05	0.00317327	0.00248467	SLC11A1/F2R/HMOX1/SLC8A1/CDH23/SLC41A1/CCR5/RYR1/DMPK/WFS1/JPH4/CCL3/GPER1/DMD/MT1E/KCNMA1/CXCL10/TRPV4/MT1G/CXCL11/HRC/CCL8/CCL13	23
BP	GO:0071216	cellular response to biotic stimulus	17/429	261/18903	0.000103931	0.00331459	0.00259532	TNFRSF1B/LILRB2/LILRB1/LY86/MRC1/SRC/CCR5/WFS1/SASH1/CCL3/LDOC1/IL10/CD80/CXCL10/CCL2/NOS2/CXCL11	17
BP	GO:0002696	positive regulation of leukocyte activation	24/429	450/18903	0.000105109	0.00332658	0.00260471	ITGB2/FGR/ITGAM/CD4/LGALS1/THBS1/LILRB2/LILRB1/VNN1/LILRB4/SRC/IL2RA/HLA-DQB2/CD276/CCL3/GLI2/IL10/GLI3/ICOSLG/CD80/HES1/EBI3/CCL2/IL1RL2	24
BP	GO:0042310	vasoconstriction	9/429	83/18903	0.000109394	0.00343596	0.00269035	F2R/SLC8A1/ACE/ADM/CHRM3/KCNA5/HRH1/ADRA1D/ADRA2B	9
BP	GO:0014808	release of sequestered calcium ion into cytosol by sarcoplasmic reticulum	6/429	35/18903	0.00012255	0.00377274	0.00295405	SLC8A1/CCR5/RYR1/CCL3/DMD/HRC	6
BP	GO:0051209	release of sequestered calcium ion into cytosol	11/429	124/18903	0.000122846	0.00377274	0.00295405	F2R/SLC8A1/CCR5/RYR1/JPH4/CCL3/GPER1/DMD/CXCL10/CXCL11/HRC	11
BP	GO:0072676	lymphocyte migration	11/429	124/18903	0.000122846	0.00377274	0.00295405	PLEC/CXCL16/CCL3/CXCL10/CCL2/CCL25/CCL22/CH25H/CXCL11/CCL8/CCL13	11
BP	GO:0003012	muscle system process	24/429	455/18903	0.000124355	0.00379099	0.00296834	TNFRSF1B/LMNA/NR4A1/MYOF/F2R/HMOX1/SLC8A1/MYLK/CALCRL/KCNQ1/KCNE1/RYR1/TMOD1/DMPK/PKP2/CHRM3/GPER1/DMD/KCNMA1/KCNA5/TRPV4/ADRA2B/HRC/KCNJ3	24
BP	GO:0050730	regulation of peptidyl-tyrosine phosphorylation	17/429	266/18903	0.000130767	0.00393738	0.00308296	ITGB2/CD4/LILRB4/AREG/SRC/LILRA5/SH3BP5/CSPG4/ACE/EFNA1/EGF/DLG3/LIF/GREM1/CD80/HES1/GH1	17
BP	GO:0015850	organic hydroxy compound transport	18/429	292/18903	0.000131777	0.00393738	0.00308296	GABBR1/LDLR/LILRB1/KCNQ1/MSR1/ABCC3/ADORA3/EGF/SLC16A8/SYT17/ABCA8/SYT6/ADRA2B/ABCB11/CYP19A1/PON1/ABCG4/FFAR3	18
BP	GO:0051283	negative regulation of sequestering of calcium ion	11/429	125/18903	0.000132006	0.00393738	0.00308296	F2R/SLC8A1/CCR5/RYR1/JPH4/CCL3/GPER1/DMD/CXCL10/CXCL11/HRC	11
BP	GO:0001503	ossification	23/429	429/18903	0.000135107	0.0040011	0.00313286	FGR/SORT1/GABBR1/AREG/PTK2/SGMS2/SLC8A1/TNC/FAM20C/CHRDL1/ISG15/RYR1/CCL3/GLI2/GREM1/GLI3/EPHA2/ID3/KAZALD1/SMOC1/CREB3L1/GPC3/TWIST2	23
BP	GO:0050731	positive regulation of peptidyl-tyrosine phosphorylation	14/429	193/18903	0.000137295	0.00403706	0.00316102	CD4/AREG/SRC/LILRA5/CSPG4/ACE/EFNA1/EGF/DLG3/LIF/GREM1/CD80/HES1/GH1	14
BP	GO:0035637	multicellular organismal signaling	13/429	170/18903	0.000139897	0.00408459	0.00319823	PLEC/TYMP/SLC8A1/KCNQ1/KCNE1/SCN3A/PKP2/GPER1/CACNG4/KCNA5/MAG/HRC/KCNJ3	13
BP	GO:0002504	antigen processing and presentation of peptide or polysaccharide antigen via MHC class II	6/429	36/18903	0.00014427	0.00415378	0.00325241	THBS1/CTSL/LGMN/HLA-DQB2/IFI30/CTSV	6
BP	GO:1903514	release of sequestered calcium ion into cytosol by endoplasmic reticulum	6/429	36/18903	0.00014427	0.00415378	0.00325241	SLC8A1/CCR5/RYR1/CCL3/DMD/HRC	6
BP	GO:0051282	regulation of sequestering of calcium ion	11/429	127/18903	0.000152078	0.00434839	0.00340479	F2R/SLC8A1/CCR5/RYR1/JPH4/CCL3/GPER1/DMD/CXCL10/CXCL11/HRC	11
BP	GO:0045069	regulation of viral genome replication	9/429	87/18903	0.00015763	0.00447626	0.00350491	OAS2/OAS3/MX1/IFITM3/OAS1/IFIT1/ISG15/HMGA2/OASL	9
BP	GO:0030099	myeloid cell differentiation	22/429	407/18903	0.0001676	0.004727	0.00370124	CD4/MAFB/ID2/IRF7/LILRB1/LILRB4/CD109/LILRB3/SRC/KCNQ1/C1QC/FAM20C/ISG15/CCL3/CDKN2B/LIF/EPHA2/BATF2/BATF3/MT1G/SCIN/GPC3	22
BP	GO:0051928	positive regulation of calcium ion transport	11/429	129/18903	0.000174687	0.00489361	0.00383169	F2R/LGALS3/MYLK/LILRA5/KCNE1/WFS1/CCL3/GPER1/CXCL10/CCL2/CXCL11	11
BP	GO:0042116	macrophage activation	10/429	109/18903	0.000188195	0.00523661	0.00410026	ITGB2/ITGAM/THBS1/SLC11A1/C5AR1/LDLR/VSIG4/C1QA/CCL3/IL10	10
BP	GO:0051208	sequestering of calcium ion	11/429	131/18903	0.000200085	0.0055052	0.00431057	F2R/SLC8A1/CCR5/RYR1/JPH4/CCL3/GPER1/DMD/CXCL10/CXCL11/HRC	11
BP	GO:0030003	cellular cation homeostasis	25/429	499/18903	0.000200503	0.0055052	0.00431057	SLC11A1/F2R/HMOX1/SLC8A1/CDH23/SLC41A1/CCR5/SLC9A9/RYR1/DMPK/WFS1/JPH4/CCL3/GPER1/DMD/RAB39A/MT1E/KCNMA1/CXCL10/TRPV4/MT1G/CXCL11/HRC/CCL8/CCL13	25
BP	GO:0048711	positive regulation of astrocyte differentiation	4/429	14/18903	0.000218578	0.00596199	0.00466824	ID2/LIF/HES1/MAG	4
BP	GO:0051701	biological process involved in interaction with host	14/429	203/18903	0.000232573	0.00630226	0.00493467	CD4/LGALS1/LDLR/IFITM3/MRC1/SIGLEC1/SRC/CTSL/CCR5/IFIT1/EPHA2/CD80/SFTPD/CH25H	14
BP	GO:0045860	positive regulation of protein kinase activity	22/429	420/18903	0.000260245	0.00698929	0.00547261	CD4/THBS1/SLC11A1/FGD2/AREG/PTK2/SRC/LILRA5/HMGA2/CAMK1/ACE/SASH1/EFNA1/EGF/DLG3/GPRC5C/GREM1/EMP2/MST1R/FZD8/GH1/ADRA2B	22
BP	GO:0048568	embryonic organ development	23/429	449/18903	0.000261298	0.00698929	0.00547261	MAFB/ID2/TFEB/CDH23/KCNQ1/MYO7A/PCDH12/PDZD7/PLXNA4/EFNA1/COBL/GLI2/ADM/LIF/IL10/GLI3/EPHA2/EFEMP1/ZFPM2/ID3/HES1/SOBP/HMX3	23
BP	GO:0090257	regulation of muscle system process	16/429	256/18903	0.000263466	0.00700211	0.00548265	TNFRSF1B/LMNA/NR4A1/F2R/SLC8A1/CALCRL/KCNQ1/DMPK/PKP2/CHRM3/GPER1/DMD/KCNMA1/TRPV4/ADRA2B/HRC	16
BP	GO:0044409	entry into host	12/429	158/18903	0.000266926	0.0070489	0.00551928	CD4/LGALS1/LDLR/IFITM3/MRC1/SIGLEC1/SRC/CTSL/CCR5/EPHA2/CD80/CH25H	12
BP	GO:0043434	response to peptide hormone	22/429	421/18903	0.000268955	0.00705751	0.00552602	SORT1/SOCS2/NR4A1/AREG/PTK2/SRC/CRHBP/FBP1/PDK4/KCNQ1/LPL/ECHDC3/ADM/GPER1/PID1/AANAT/IL10/TIMP4/TRPV4/GH1/TWIST2/FFAR3	22
BP	GO:0043547	positive regulation of GTPase activity	17/429	283/18903	0.000272665	0.00710988	0.00556703	S100A10/F2R/ADAP2/DOCK9/TIAM1/ARHGEF10/AGAP1/RGL1/ARHGAP6/CCL3/ARHGAP29/EPHA2/CCL2/CCL25/CCL22/CCL8/CCL13	17
BP	GO:0006874	cellular calcium ion homeostasis	17/429	284/18903	0.000284114	0.00736211	0.00576453	F2R/SLC8A1/CDH23/CCR5/RYR1/DMPK/WFS1/JPH4/CCL3/GPER1/DMD/CXCL10/TRPV4/CXCL11/HRC/CCL8/CCL13	17
BP	GO:0070231	T cell apoptotic process	7/429	57/18903	0.000293338	0.00753517	0.00590004	TSC22D3/LGALS3/GIMAP8/IL2RA/EFNA1/PDCD1/GLI3	7
BP	GO:0060337	type I interferon signaling pathway	8/429	75/18903	0.000294428	0.00753517	0.00590004	OAS2/OAS3/IRF7/IFITM3/OAS1/ISG15/USP18/IFI27	8
BP	GO:0045216	cell-cell junction organization	14/429	208/18903	0.000298557	0.00759396	0.00594607	PLEC/F2R/HOPX/SRC/EPB41L3/HEG1/GPBAR1/ACE/ZNF703/PKP2/SVEP1/MPDZ/EPHA2/TRPV4	14
BP	GO:0007015	actin filament organization	23/429	454/18903	0.000305798	0.00773073	0.00605316	PLEC/CDC42EP3/S100A10/MARCKS/SRC/DPYSL3/EPS8/MYO7A/ARHGEF10/TMOD1/PPP1R9A/CDC42EP1/ARHGAP6/DAAM2/COBL/EMP2/CGNL1/PLS3/TRPV4/SCIN/SHROOM2/KANK4/CDC42EP5	23
BP	GO:0007044	cell-substrate junction assembly	9/429	95/18903	0.000307964	0.0077383	0.00605909	PLEC/THBS1/S100A10/FN1/PTK2/SRC/ARHGAP6/LAMA3/GREM1	9
BP	GO:0032682	negative regulation of chemokine production	5/429	27/18903	0.000314334	0.00782091	0.00612377	OAS3/LILRB4/OAS1/IL10/EPHA2	5
BP	GO:0030879	mammary gland development	11/429	138/18903	0.000315025	0.00782091	0.00612377	OAS2/ID2/SOCS2/AREG/SRC/ZNF703/EGF/GLI2/GLI3/EPHA2/CYP19A1	11
BP	GO:0003015	heart process	16/429	261/18903	0.000327026	0.00807053	0.00631922	HOPX/SRC/SLC8A1/KCNQ1/KCNE1/DMPK/ACE/ADORA3/PKP2/ADM/DMD/KCNA5/BVES/ADRA1D/HRC/KCNJ3	16
BP	GO:0050792	regulation of viral process	12/429	162/18903	0.000335883	0.00824007	0.00645197	CD4/LGALS1/OAS2/OAS3/MX1/IFITM3/OAS1/IFIT1/ISG15/HMGA2/OASL/CH25H	12
BP	GO:0001818	negative regulation of cytokine production	20/429	371/18903	0.000339939	0.0082905	0.00649146	THBS1/SLC11A1/OAS3/FN1/LILRB1/LILRB4/OAS1/HMOX1/VSIG4/LILRA5/GBP1/IL1R2/CMKLR1/LILRA4/GPNMB/LRRC32/IL10/EPHA2/SFTPD/SCGB1A1	20
BP	GO:0070296	sarcoplasmic reticulum calcium ion transport	6/429	42/18903	0.000346421	0.00839919	0.00657656	SLC8A1/CCR5/RYR1/CCL3/DMD/HRC	6
BP	GO:0002690	positive regulation of leukocyte chemotaxis	9/429	97/18903	0.000359981	0.00863252	0.00675926	THBS1/C5AR1/PTK2/LGMN/CMKLR1/CCL3/CXCL10/TRPV4/S100A14	9
BP	GO:1902105	regulation of leukocyte differentiation	18/429	317/18903	0.000360209	0.00863252	0.00675926	CD4/LILRB2/MAFB/ID2/IRF7/LILRB1/VNN1/LILRB4/LILRB3/C1QC/IL2RA/CCL3/GLI2/LIF/IL10/GLI3/CD80/IL1RL2	18
BP	GO:0010818	T cell chemotaxis	5/429	28/18903	0.000375595	0.00894952	0.00700747	PLEC/CXCL16/CCL3/CXCL10/CXCL11	5
BP	GO:0001667	ameboidal-type cell migration	24/429	492/18903	0.000394356	0.00934286	0.00731545	PLEC/THBS1/FN1/NR4A1/PTK2/HMOX1/SRC/SLC8A1/RRAS/LGMN/SEMA6B/SASH1/EFNA1/EGF/DAAM2/NRP2/VSTM4/CD248/GREM1/EMP2/CYGB/EPHA2/SRPX2/GPC3	24
BP	GO:0008016	regulation of heart contraction	14/429	214/18903	0.000398371	0.00938434	0.00734793	HOPX/SLC8A1/KCNQ1/KCNE1/DMPK/ADORA3/PKP2/ADM/DMD/KCNA5/BVES/ADRA1D/HRC/KCNJ3	14
BP	GO:0002443	leukocyte mediated immunity	23/429	463/18903	0.000402907	0.00943758	0.00738962	ITGB2/FGR/ITGAM/TNFRSF1B/IRF7/LILRB1/LILRB4/HMOX1/C1QA/C1QB/C1QC/C2/HLA-DQB2/ACE/CLNK/CCL3/EMP2/IL10/KIR2DL4/ULBP3/CSMD3/NOS2/C4BPB	23
BP	GO:0007009	plasma membrane organization	12/429	166/18903	0.000419368	0.00976797	0.00764831	PLEC/S100A10/MAFB/MYOF/ATP10A/EHD2/EPB41L3/PRX/SYTL4/EMP2/FOLR2/XKR4	12
BP	GO:0032355	response to estradiol	10/429	121/18903	0.000439144	0.0101714	0.00796424	SOCS2/AREG/CRHBP/HPGD/ZNF703/GPER1/IL10/GH1/CYP19A1/SSTR1	10
BP	GO:0033674	positive regulation of kinase activity	24/429	496/18903	0.000442806	0.0101993	0.00798604	FGR/CD4/THBS1/SLC11A1/FGD2/AREG/PTK2/SRC/LILRA5/HMGA2/CAMK1/ACE/SASH1/EFNA1/EGF/DLG3/GPRC5C/GREM1/EMP2/MST1R/FZD8/EPHA2/GH1/ADRA2B	24
BP	GO:0014068	positive regulation of phosphatidylinositol 3-kinase signaling	8/429	80/18903	0.000458488	0.0104445	0.00817801	FGR/FN1/F2R/PTK2/SRC/EGF/GPER1/GH1	8
BP	GO:0070227	lymphocyte apoptotic process	8/429	80/18903	0.000458488	0.0104445	0.00817801	TSC22D3/LGALS3/GIMAP8/IL2RA/EFNA1/PDCD1/IL10/GLI3	8
BP	GO:0002761	regulation of myeloid leukocyte differentiation	10/429	122/18903	0.000468876	0.0106227	0.00831759	CD4/MAFB/ID2/IRF7/LILRB1/LILRB4/LILRB3/C1QC/CCL3/LIF	10
BP	GO:0150115	cell-substrate junction organization	9/429	101/18903	0.000485849	0.0109474	0.00857184	PLEC/THBS1/S100A10/FN1/PTK2/SRC/ARHGAP6/LAMA3/GREM1	9
BP	GO:0019886	antigen processing and presentation of exogenous peptide antigen via MHC class II	5/429	30/18903	0.000524684	0.0116954	0.00915747	CTSL/LGMN/HLA-DQB2/IFI30/CTSV	5
BP	GO:0021602	cranial nerve morphogenesis	5/429	30/18903	0.000524684	0.0116954	0.00915747	MAFB/PLXNA1/PLXNA4/NRP2/GLI3	5
BP	GO:0051279	regulation of release of sequestered calcium ion into cytosol	8/429	82/18903	0.000542002	0.0120168	0.00940915	F2R/SLC8A1/JPH4/GPER1/DMD/CXCL10/CXCL11/HRC	8
BP	GO:0001952	regulation of cell-matrix adhesion	10/429	125/18903	0.000568268	0.0125321	0.00981264	THBS1/S100A10/PTK2/SRC/RRAS/ARHGAP6/GREM1/ONECUT2/EMP2/CCL25	10
BP	GO:0010810	regulation of cell-substrate adhesion	14/429	222/18903	0.00057476	0.0126082	0.00987223	THBS1/S100A10/FN1/PTK2/SRC/GBP1/RRAS/ARHGAP6/SPOCK1/PKP2/GREM1/ONECUT2/EMP2/CCL25	14
BP	GO:0070374	positive regulation of ERK1 and ERK2 cascade	14/429	223/18903	0.00060088	0.01306	0.010226	CD4/C5AR1/F2R/SRC/GPBAR1/CCL3/GPER1/GPNMB/TRPV4/CCL2/CCL25/CCL22/CCL8/CCL13	14
BP	GO:0048002	antigen processing and presentation of peptide antigen	7/429	64/18903	0.000601654	0.01306	0.010226	SLC11A1/CTSL/LGMN/HLA-DQB2/IFI30/ACE/CTSV	7
BP	GO:0030903	notochord development	4/429	18/18903	0.000621764	0.0133717	0.0104701	EFNA1/COBL/EPHA2/ID3	4
BP	GO:0060047	heart contraction	15/429	250/18903	0.000622466	0.0133717	0.0104701	HOPX/SLC8A1/KCNQ1/KCNE1/DMPK/ACE/ADORA3/PKP2/ADM/DMD/KCNA5/BVES/ADRA1D/HRC/KCNJ3	15
BP	GO:0001774	microglial cell activation	6/429	47/18903	0.000644561	0.013775	0.0107858	ITGB2/ITGAM/C5AR1/LDLR/C1QA/CCL3	6
BP	GO:0051048	negative regulation of secretion	12/429	175/18903	0.000672926	0.0143074	0.0112027	TNFRSF1B/GABBR1/LILRB1/F2R/HMOX1/CRHBP/SYTL4/RAB11FIP5/ACE/EGF/LIF/ADRA2B	12
BP	GO:0046718	viral entry into host cell	11/429	151/18903	0.000676712	0.0143145	0.0112083	CD4/LGALS1/LDLR/IFITM3/MRC1/SIGLEC1/CTSL/CCR5/EPHA2/CD80/CH25H	11
BP	GO:0045671	negative regulation of osteoclast differentiation	5/429	32/18903	0.000714334	0.0149577	0.0117119	MAFB/LILRB1/LILRB4/LILRB3/CCL3	5
BP	GO:0048710	regulation of astrocyte differentiation	5/429	32/18903	0.000714334	0.0149577	0.0117119	LDLR/ID2/LIF/HES1/MAG	5
BP	GO:1904062	regulation of cation transmembrane transport	20/429	394/18903	0.000725599	0.0151173	0.0118368	SLC43A2/F2R/FHL1/SLC8A1/CRHBP/KCNQ1/KCNE1/KCNMB1/FXYD6/JPH4/GPER1/DMD/SHISA9/CACNG4/CXCL10/PM20D1/CCL2/KCNIP1/CXCL11/HRC	20
BP	GO:0034612	response to tumor necrosis factor	15/429	254/18903	0.000732791	0.0151908	0.0118944	TNFRSF1B/THBS1/CRHBP/GBP1/CXCL16/PLVAP/CCL3/GPER1/PID1/HES1/CCL2/CCL25/CCL22/CCL8/CCL13	15
BP	GO:0002544	chronic inflammatory response	4/429	19/18903	0.000773546	0.0159558	0.0124934	THBS1/VNN1/IL10/CYP19A1	4
BP	GO:0019882	antigen processing and presentation	9/429	108/18903	0.000792028	0.0162562	0.0127286	THBS1/SLC11A1/LILRB2/CTSL/LGMN/HLA-DQB2/IFI30/ACE/CTSV	9
BP	GO:0002253	activation of immune response	20/429	397/18903	0.000796695	0.0162714	0.0127405	FGR/C5AR1/LILRB4/LGALS3/PTK2/BLNK/VSIG4/SRC/C1QA/C1QB/C1QC/GBP1/PLD2/C2/CMKLR1/CD276/FPR3/ICOSLG/CSMD3/C4BPB	20
BP	GO:0043114	regulation of vascular permeability	6/429	49/18903	0.000808043	0.0162936	0.0127579	PLEC/SRC/PLVAP/ADM/HRH1/TRPV4	6
BP	GO:0045933	positive regulation of muscle contraction	6/429	49/18903	0.000808043	0.0162936	0.0127579	F2R/KCNQ1/CHRM3/GPER1/TRPV4/ADRA2B	6
BP	GO:1901888	regulation of cell junction assembly	13/429	204/18903	0.000811984	0.0162936	0.0127579	THBS1/S100A10/HOPX/PTK2/SRC/ABI3/GPBAR1/ACE/ARHGAP6/GREM1/EPHA2/SRPX2/RAB17	13
BP	GO:0050920	regulation of chemotaxis	14/429	230/18903	0.0008135	0.0162936	0.0127579	THBS1/C5AR1/PTK2/LGMN/CMKLR1/SEMA6B/PLXNA4/CCL3/GREM1/CXCL10/TRPV4/CCL2/CYP19A1/S100A14	14
BP	GO:1905476	negative regulation of protein localization to membrane	5/429	33/18903	0.000826377	0.0164719	0.0128975	GBP1/ABI3/KCNE1/PID1/MRAP2	5
BP	GO:0033627	cell adhesion mediated by integrin	8/429	88/18903	0.000868852	0.0172357	0.0134955	ITGB2/ITGAM/PTK2/ITGA7/ITGA1/EFNA1/LIF/EPHA2	8
BP	GO:0019932	second-messenger-mediated signaling	17/429	314/18903	0.00088617	0.0174955	0.013699	CD4/THBS1/SLC8A1/GBP1/CCR5/CMKLR1/RASD1/DMPK/PPP1R9A/PDE7B/CCL3/ADM/CHRM3/DMD/HRH1/NOS2/HRC	17
BP	GO:0002269	leukocyte activation involved in inflammatory response	6/429	50/18903	0.000900913	0.0177023	0.0138609	ITGB2/ITGAM/C5AR1/LDLR/C1QA/CCL3	6
BP	GO:0050808	synapse organization	21/429	432/18903	0.000936271	0.0180866	0.0141618	ITGAM/LILRB2/C5AR1/SDK2/F2R/C1QA/C1QB/C1QC/TNC/ABI3/LGMN/CHRDL1/DMPK/CAMK1/EFNA1/NRP2/IL10/SRPX2/NTNG1/RAB17/PCLO	21
BP	GO:0097553	calcium ion transmembrane import into cytosol	12/429	182/18903	0.000949541	0.0180866	0.0141618	F2R/SLC8A1/CCR5/RYR1/JPH4/CCL3/GPER1/DMD/CXCL10/TRPV4/CXCL11/HRC	12
BP	GO:0002643	regulation of tolerance induction	4/429	20/18903	0.00094973	0.0180866	0.0141618	LILRB2/LILRB4/IL2RA/PDCD1	4
BP	GO:0060339	negative regulation of type I interferon-mediated signaling pathway	4/429	20/18903	0.00094973	0.0180866	0.0141618	OAS3/OAS1/ISG15/USP18	4
BP	GO:0060749	mammary gland alveolus development	4/429	20/18903	0.00094973	0.0180866	0.0141618	ID2/SOCS2/AREG/EGF	4
BP	GO:0061377	mammary gland lobule development	4/429	20/18903	0.00094973	0.0180866	0.0141618	ID2/SOCS2/AREG/EGF	4
BP	GO:0002495	antigen processing and presentation of peptide antigen via MHC class II	5/429	34/18903	0.00095101	0.0180866	0.0141618	CTSL/LGMN/HLA-DQB2/IFI30/CTSV	5
BP	GO:0071356	cellular response to tumor necrosis factor	14/429	234/18903	0.000961298	0.0181702	0.0142272	TNFRSF1B/THBS1/CRHBP/GBP1/PLVAP/CCL3/GPER1/PID1/HES1/CCL2/CCL25/CCL22/CCL8/CCL13	14
BP	GO:0034446	substrate adhesion-dependent cell spreading	9/429	111/18903	0.000964167	0.0181702	0.0142272	S100A10/FN1/PTK2/SRC/GBP1/EFNA1/PKP2/BVES/NTNG1	9
BP	GO:0032103	positive regulation of response to external stimulus	22/429	464/18903	0.000987401	0.0185238	0.0145041	LGALS1/THBS1/C5AR1/LDLR/IRF7/LY86/PTK2/SRC/LILRA5/LPL/LGMN/CMKLR1/ACE/SASH1/OASL/CLNK/CCL3/CXCL10/TRPV4/KIR2DL4/FFAR3/S100A14	22
BP	GO:0044000	movement in host	12/429	183/18903	0.000995858	0.0185983	0.0145625	CD4/LGALS1/LDLR/IFITM3/MRC1/SIGLEC1/SRC/CTSL/CCR5/EPHA2/CD80/CH25H	12
BP	GO:0043277	apoptotic cell clearance	6/429	51/18903	0.00100179	0.0186251	0.0145835	THBS1/PEAR1/C2/TIMD4/CCL2/XKR4	6
BP	GO:0032722	positive regulation of chemokine production	7/429	70/18903	0.00103362	0.0189021	0.0148004	OAS3/OAS1/HMOX1/LPL/ALOX15B/TRPV4/FFAR3	7
BP	GO:0007605	sensory perception of sound	11/429	159/18903	0.00103641	0.0189021	0.0148004	CCDC50/CDH23/KCNQ1/MYO7A/KCNE1/WFS1/PDZD7/SOBP/TSPEAR/OTOGL/CEACAM16	11
BP	GO:0032640	tumor necrosis factor production	12/429	184/18903	0.00104404	0.0189021	0.0148004	THBS1/OAS2/OAS3/LILRB1/LILRB4/OAS1/LILRA5/LPL/LILRA4/CCL3/GPNMB/IL10	12
BP	GO:0032680	regulation of tumor necrosis factor production	12/429	184/18903	0.00104404	0.0189021	0.0148004	THBS1/OAS2/OAS3/LILRB1/LILRB4/OAS1/LILRA5/LPL/LILRA4/CCL3/GPNMB/IL10	12
BP	GO:1902107	positive regulation of leukocyte differentiation	12/429	184/18903	0.00104404	0.0189021	0.0148004	CD4/LILRB2/ID2/VNN1/LILRB4/IL2RA/GLI2/LIF/IL10/GLI3/CD80/IL1RL2	12
BP	GO:1903708	positive regulation of hemopoiesis	12/429	184/18903	0.00104404	0.0189021	0.0148004	CD4/LILRB2/ID2/VNN1/LILRB4/IL2RA/GLI2/LIF/IL10/GLI3/CD80/IL1RL2	12
BP	GO:0006959	humoral immune response	17/429	320/18903	0.00108992	0.019647	0.0153836	SLC11A1/BLNK/VSIG4/TFEB/C1QA/C1QB/C1QC/C2/PDCD1/CXCL10/EBI3/CCL2/CSMD3/SFTPD/C4BPB/CXCL11/CCL13	17
BP	GO:0009612	response to mechanical stimulus	13/429	211/18903	0.00110685	0.0197105	0.0154333	PLEC/THBS1/PTK2/SRC/SLC8A1/KCNQ1/PDZD7/BAG3/DMD/KCNA5/CXCL10/TRPV4/MAG	13
BP	GO:0002762	negative regulation of myeloid leukocyte differentiation	6/429	52/18903	0.00111111	0.0197105	0.0154333	MAFB/LILRB1/LILRB4/LILRB3/C1QC/CCL3	6
BP	GO:0006968	cellular defense response	6/429	52/18903	0.00111111	0.0197105	0.0154333	LILRB2/C5AR1/CD300C/CCR5/KIR2DL4/IL1RL2	6
BP	GO:0007409	axonogenesis	21/429	438/18903	0.00111246	0.0197105	0.0154333	DPYSL2/S100A6/FN1/PTK2/PLXNA1/TIAM1/SEMA6B/UST/PLXNA4/EFNA1/NRP2/COBL/GLI2/LAMA3/NGFR/GLI3/EPHA2/NTNG1/OLFM1/LPAR3/MAG	21
BP	GO:0023061	signal release	22/429	470/18903	0.00116448	0.0205444	0.0160862	GABBR1/NR4A1/LILRB1/F2R/CRHBP/KCNQ1/SYTL4/RAB11FIP5/ADORA3/SYT17/ADM/GPER1/LIF/KCNA5/TRPV4/PCLO/CPE/SYT6/ADRA2B/CYP19A1/NOS2/FFAR3	22
BP	GO:0071622	regulation of granulocyte chemotaxis	6/429	53/18903	0.00122936	0.0215971	0.0169106	THBS1/C5AR1/PTK2/CMKLR1/TRPV4/S100A14	6
BP	GO:0071476	cellular hypotonic response	3/429	10/18903	0.00123689	0.0216377	0.0169423	MYLK/FBP1/TRPV4	3
BP	GO:2000106	regulation of leukocyte apoptotic process	8/429	93/18903	0.00124812	0.0217074	0.0169969	TSC22D3/IRF7/LILRB1/LGALS3/GIMAP8/EFNA1/PDCD1/IL10	8
BP	GO:0007265	Ras protein signal transduction	18/429	353/18903	0.00125175	0.0217074	0.0169969	CDC42EP3/F2R/DOK2/SRC/FBP1/SPRY1/HEG1/EPS8/TIAM1/ARHGEF10/RRAS/CDC42EP1/RGL1/ARHGAP6/NGFR/ARHGAP29/RAB39A/CDC42EP5	18
BP	GO:0061138	morphogenesis of a branching epithelium	12/429	188/18903	0.00125658	0.0217074	0.0169969	AREG/SRC/SPRY1/PLXNA1/EGF/GLI2/ADM/GREM1/IL10/GLI3/EPHA2/GPC3	12
BP	GO:1903706	regulation of hemopoiesis	20/429	413/18903	0.0012861	0.0220819	0.0172901	CD4/LILRB2/MAFB/ID2/IRF7/LILRB1/VNN1/LILRB4/LILRB3/C1QC/IL2RA/ISG15/CCL3/GLI2/LIF/IL10/GLI3/CD80/SCIN/IL1RL2	20
BP	GO:1901214	regulation of neuron death	17/429	325/18903	0.00128891	0.0220819	0.0172901	ITGB2/ITGAM/TNFRSF1B/F2R/HMOX1/DDIT4/C1QA/NRBP2/LGMN/WFS1/ITGA1/CCL3/GPNMB/IL10/PM20D1/CCL2/MAG	17
BP	GO:0071706	tumor necrosis factor superfamily cytokine production	12/429	189/18903	0.00131497	0.0223436	0.0174951	THBS1/OAS2/OAS3/LILRB1/LILRB4/OAS1/LILRA5/LPL/LILRA4/CCL3/GPNMB/IL10	12
BP	GO:1903555	regulation of tumor necrosis factor superfamily cytokine production	12/429	189/18903	0.00131497	0.0223436	0.0174951	THBS1/OAS2/OAS3/LILRB1/LILRB4/OAS1/LILRA5/LPL/LILRA4/CCL3/GPNMB/IL10	12
BP	GO:0150076	neuroinflammatory response	7/429	73/18903	0.00132568	0.0224338	0.0175657	ITGB2/ITGAM/TNFRSF1B/C5AR1/LDLR/C1QA/CCL3	7
BP	GO:0061900	glial cell activation	6/429	54/18903	0.00135699	0.0228509	0.0178922	ITGB2/ITGAM/C5AR1/LDLR/C1QA/CCL3	6
BP	GO:0007266	Rho protein signal transduction	10/429	140/18903	0.0013623	0.0228509	0.0178922	CDC42EP3/F2R/HEG1/EPS8/ARHGEF10/CDC42EP1/ARHGAP6/NGFR/ARHGAP29/CDC42EP5	10
BP	GO:0007179	transforming growth factor beta receptor signaling pathway	13/429	216/18903	0.00136824	0.0228509	0.0178922	THBS1/CD109/PTK2/SRC/SPRY1/HPGD/ZNF703/SNX25/CDKN2B/ONECUT2/LRRC32/PEG10/FMOD	13
BP	GO:0032069	regulation of nuclease activity	4/429	22/18903	0.0013834	0.0228509	0.0178922	OAS2/OAS3/OAS1/OASL	4
BP	GO:0060117	auditory receptor cell development	4/429	22/18903	0.0013834	0.0228509	0.0178922	CDH23/KCNQ1/MYO7A/PDZD7	4
BP	GO:0140374	antiviral innate immune response	4/429	22/18903	0.0013834	0.0228509	0.0178922	MX1/OAS1/IFIT1/CXCL10	4
BP	GO:0010975	regulation of neuron projection development	21/429	446/18903	0.00139115	0.0228877	0.0179211	FN1/DPYSL3/PLXNA1/ABI3/TIAM1/CAMK1/SEMA6B/UST/PLXNA4/EFNA1/SPOCK1/COBL/SDC2/FAT3/HES1/TRPV4/NTNG1/RAB17/LPAR3/CSMD3/MAG	21
BP	GO:0008217	regulation of blood pressure	12/429	191/18903	0.00143849	0.023573	0.0184577	SCPEP1/ID2/F2R/HMOX1/KCNQ1/ACE/ADM/EMP2/ADRA1D/ADRA2B/NOS2/FFAR3	12
BP	GO:0071346	cellular response to interferon-gamma	9/429	118/18903	0.00148536	0.0242038	0.0189515	MRC1/GBP1/CCL3/CCL2/CCL25/CCL22/NOS2/CCL8/CCL13	9
BP	GO:0010761	fibroblast migration	6/429	55/18903	0.00149449	0.0242038	0.0189515	PLEC/THBS1/PTK2/SLC8A1/CD248/CYGB	6
BP	GO:0071320	cellular response to cAMP	6/429	55/18903	0.00149449	0.0242038	0.0189515	SLC8A1/CRHBP/FBP1/KCNQ1/KCNE1/AANAT	6
BP	GO:0001649	osteoblast differentiation	14/429	246/18903	0.00154678	0.0249531	0.0195383	GABBR1/AREG/PTK2/TNC/FAM20C/CCL3/GLI2/GREM1/GLI3/EPHA2/ID3/SMOC1/CREB3L1/TWIST2	14
BP	GO:0032609	interferon-gamma production	9/429	119/18903	0.00157544	0.0252192	0.0197466	SLC11A1/LILRB1/LILRB4/ISG15/IL12RB2/CD276/IL10/EBI3/SCGB1A1	9
BP	GO:0032649	regulation of interferon-gamma production	9/429	119/18903	0.00157544	0.0252192	0.0197466	SLC11A1/LILRB1/LILRB4/ISG15/IL12RB2/CD276/IL10/EBI3/SCGB1A1	9
BP	GO:0040036	regulation of fibroblast growth factor receptor signaling pathway	5/429	38/18903	0.00159274	0.025398	0.0198867	THBS1/SPRY1/FAM20C/NGFR/CREB3L1	5
BP	GO:0006942	regulation of striated muscle contraction	8/429	97/18903	0.00163779	0.0256775	0.0201055	NR4A1/SLC8A1/KCNQ1/DMPK/PKP2/DMD/TRPV4/HRC	8
BP	GO:0021545	cranial nerve development	6/429	56/18903	0.00164235	0.0256775	0.0201055	MAFB/PLXNA1/PLXNA4/NRP2/GLI3/HES1	6
BP	GO:0150146	cell junction disassembly	4/429	23/18903	0.00164492	0.0256775	0.0201055	ITGAM/C1QA/C1QB/C1QC	4
BP	GO:0071774	response to fibroblast growth factor	9/429	120/18903	0.00166985	0.0256775	0.0201055	THBS1/NR4A1/SPRY1/FAM20C/NGFR/CREB3L1/CCL2/SCGB1A1/MIR339	9
BP	GO:0002765	immune response-inhibiting signal transduction	3/429	11/18903	0.0016722	0.0256775	0.0201055	LILRB2/LILRB1/LILRB4	3
BP	GO:0032060	bleb assembly	3/429	11/18903	0.0016722	0.0256775	0.0201055	MYLK/EMP2/LPAR3	3
BP	GO:0048563	post-embryonic animal organ morphogenesis	3/429	11/18903	0.0016722	0.0256775	0.0201055	CDH23/MYO7A/EFEMP1	3
BP	GO:0071609	chemokine (C-C motif) ligand 5 production	3/429	11/18903	0.0016722	0.0256775	0.0201055	OAS3/IL10/TRPV4	3
BP	GO:0071649	regulation of chemokine (C-C motif) ligand 5 production	3/429	11/18903	0.0016722	0.0256775	0.0201055	OAS3/IL10/TRPV4	3
BP	GO:0099624	atrial cardiac muscle cell membrane repolarization	3/429	11/18903	0.0016722	0.0256775	0.0201055	KCNQ1/KCNA5/KCNJ3	3
BP	GO:0045685	regulation of glial cell differentiation	7/429	76/18903	0.00167858	0.0256805	0.0201078	TNFRSF1B/LDLR/ID2/DAAM2/LIF/HES1/MAG	7
BP	GO:0031644	regulation of nervous system process	10/429	145/18903	0.00177194	0.0269573	0.0211075	TNFRSF1B/TYMP/F2R/SRC/DMPK/CCL3/IL10/SHISA9/CACNG4/MAG	10
BP	GO:0032728	positive regulation of interferon-beta production	5/429	39/18903	0.00179341	0.0269573	0.0211075	OAS2/OAS3/IRF7/OAS1/ISG15	5
BP	GO:0097242	amyloid-beta clearance	5/429	39/18903	0.00179341	0.0269573	0.0211075	ITGB2/ITGAM/C5AR1/LDLR/MSR1	5
BP	GO:0032608	interferon-beta production	6/429	57/18903	0.00180105	0.0269573	0.0211075	OAS2/OAS3/IRF7/LILRB1/OAS1/ISG15	6
BP	GO:0032648	regulation of interferon-beta production	6/429	57/18903	0.00180105	0.0269573	0.0211075	OAS2/OAS3/IRF7/LILRB1/OAS1/ISG15	6
BP	GO:0050433	regulation of catecholamine secretion	6/429	57/18903	0.00180105	0.0269573	0.0211075	GABBR1/ADORA3/SYT17/SYT6/ADRA2B/FFAR3	6
BP	GO:0045824	negative regulation of innate immune response	7/429	77/18903	0.00181114	0.0270107	0.0211494	OAS3/LILRB1/OAS1/VSIG4/ISG15/USP18/KIR2DL4	7
BP	GO:0051604	protein maturation	17/429	336/18903	0.00183706	0.0272991	0.0213752	THBS1/S100A10/MAFB/FN1/SRC/LDLRAD3/CTSL/IL1R2/LGMN/ACE/WFS1/F12/AANAT/GLI3/TSPAN15/MMEL1/CPE	17
BP	GO:0002698	negative regulation of immune effector process	9/429	122/18903	0.00187228	0.0277231	0.0217072	LILRB1/LILRB4/LGALS3/HMOX1/VSIG4/IL10/KIR2DL4/CSMD3/C4BPB	9
BP	GO:0040037	negative regulation of fibroblast growth factor receptor signaling pathway	4/429	24/18903	0.0019389	0.0283052	0.0221629	THBS1/SPRY1/NGFR/CREB3L1	4
BP	GO:0048011	neurotrophin TRK receptor signaling pathway	4/429	24/18903	0.0019389	0.0283052	0.0221629	SORT1/DDIT4/SRC/SPRY1	4
BP	GO:0051043	regulation of membrane protein ectodomain proteolysis	4/429	24/18903	0.0019389	0.0283052	0.0221629	TNFRSF1B/IL10/TIMP4/TIMP3	4
BP	GO:2000353	positive regulation of endothelial cell apoptotic process	4/429	24/18903	0.0019389	0.0283052	0.0221629	THBS1/GPER1/CD248/CCL2	4
BP	GO:1905475	regulation of protein localization to membrane	11/429	172/18903	0.00194797	0.0283378	0.0221885	ITGB2/ITGAM/LGALS3/GBP1/ABI3/KCNE1/GPER1/PID1/EPHA2/GPC3/MRAP2	11
BP	GO:0051592	response to calcium ion	10/429	147/18903	0.00196141	0.0283759	0.0222183	THBS1/CRHBP/KCNMB1/LGMN/RYR1/S100A16/SYT17/AANAT/KCNMA1/SYT6	10
BP	GO:0061564	axon development	22/429	490/18903	0.00196565	0.0283759	0.0222183	DPYSL2/S100A6/FN1/PTK2/PLXNA1/TNC/TIAM1/SEMA6B/UST/PLXNA4/EFNA1/NRP2/COBL/GLI2/LAMA3/NGFR/GLI3/EPHA2/NTNG1/OLFM1/LPAR3/MAG	22
BP	GO:0050432	catecholamine secretion	6/429	58/18903	0.00197112	0.0283759	0.0222183	GABBR1/ADORA3/SYT17/SYT6/ADRA2B/FFAR3	6
BP	GO:0070997	neuron death	18/429	368/18903	0.00198076	0.0284161	0.0222498	ITGB2/ITGAM/TNFRSF1B/F2R/HMOX1/DDIT4/C1QA/NRBP2/LGMN/WFS1/ITGA1/CCL3/NGFR/GPNMB/IL10/PM20D1/CCL2/MAG	18
BP	GO:0043542	endothelial cell migration	15/429	281/18903	0.00200241	0.0285675	0.0223683	THBS1/NR4A1/PTK2/HMOX1/RRAS/LGMN/SASH1/EFNA1/EGF/NRP2/VSTM4/GREM1/EMP2/EPHA2/SRPX2	15
BP	GO:0002478	antigen processing and presentation of exogenous peptide antigen	5/429	40/18903	0.00201199	0.0285675	0.0223683	CTSL/LGMN/HLA-DQB2/IFI30/CTSV	5
BP	GO:0071392	cellular response to estradiol stimulus	5/429	40/18903	0.00201199	0.0285675	0.0223683	CRHBP/ZNF703/GPER1/IL10/SSTR1	5
BP	GO:0051651	maintenance of location in cell	13/429	226/18903	0.00204615	0.0289534	0.0226705	CD4/F2R/SLC8A1/CCR5/RYR1/JPH4/CCL3/GPER1/DMD/CXCL10/SCIN/CXCL11/HRC	13
BP	GO:0051251	positive regulation of lymphocyte activation	19/429	400/18903	0.00209491	0.0295209	0.0231149	CD4/LGALS1/LILRB2/LILRB1/VNN1/LILRB4/SRC/IL2RA/HLA-DQB2/CD276/GLI2/IL10/GLI3/ICOSLG/CD80/HES1/EBI3/CCL2/IL1RL2	19
BP	GO:0086001	cardiac muscle cell action potential	7/429	79/18903	0.0021005	0.0295209	0.0231149	SLC8A1/KCNQ1/KCNE1/PKP2/DMD/KCNA5/KCNJ3	7
BP	GO:0010001	glial cell differentiation	13/429	227/18903	0.00212698	0.029792	0.0233272	PLEC/TNFRSF1B/C5AR1/LDLR/ID2/C1QA/PRX/ARHGEF10/DAAM2/LIF/GLI3/HES1/MAG	13
BP	GO:0006971	hypotonic response	3/429	12/18903	0.00219224	0.0306028	0.023962	MYLK/FBP1/TRPV4	3
BP	GO:0060338	regulation of type I interferon-mediated signaling pathway	5/429	41/18903	0.0022494	0.0311906	0.0244222	OAS3/IRF7/OAS1/ISG15/USP18	5
BP	GO:0070232	regulation of T cell apoptotic process	5/429	41/18903	0.0022494	0.0311906	0.0244222	TSC22D3/LGALS3/GIMAP8/EFNA1/PDCD1	5
BP	GO:0032331	negative regulation of chondrocyte differentiation	4/429	25/18903	0.00226731	0.0312301	0.0244531	GREM1/GLI3/EFEMP1/WNT9A	4
BP	GO:1903077	negative regulation of protein localization to plasma membrane	4/429	25/18903	0.00226731	0.0312301	0.0244531	GBP1/ABI3/PID1/MRAP2	4
BP	GO:1903531	negative regulation of secretion by cell	10/429	151/18903	0.00238938	0.0327997	0.0256822	TNFRSF1B/GABBR1/LILRB1/F2R/HMOX1/CRHBP/SYTL4/RAB11FIP5/LIF/ADRA2B	10
BP	GO:0001763	morphogenesis of a branching structure	12/429	203/18903	0.00239709	0.0327997	0.0256822	AREG/SRC/SPRY1/PLXNA1/EGF/GLI2/ADM/GREM1/IL10/GLI3/EPHA2/GPC3	12
BP	GO:0050769	positive regulation of neurogenesis	13/429	231/18903	0.00247701	0.0337818	0.0264512	TNFRSF1B/ID2/FN1/PLXNA1/TIAM1/ACE/PLXNA4/GPER1/LIF/GLI3/HES1/LPAR3/MAG	13
BP	GO:0086091	regulation of heart rate by cardiac conduction	5/429	42/18903	0.00250655	0.0339714	0.0265996	KCNQ1/KCNE1/PKP2/KCNA5/KCNJ3	5
BP	GO:0007043	cell-cell junction assembly	10/429	152/18903	0.00250729	0.0339714	0.0265996	HOPX/EPB41L3/HEG1/GPBAR1/ACE/ZNF703/PKP2/MPDZ/EPHA2/TRPV4	10
BP	GO:0086065	cell communication involved in cardiac conduction	6/429	61/18903	0.00255457	0.0344992	0.0270129	SLC8A1/KCNQ1/PKP2/KCNA5/HRC/KCNJ3	6
BP	GO:0050767	regulation of neurogenesis	18/429	377/18903	0.00256973	0.0345913	0.0270849	TNFRSF1B/S100A10/LDLR/ID2/FN1/PLXNA1/TIAM1/ACE/SEMA6B/PLXNA4/DAAM2/CDKN2B/GPER1/LIF/GLI3/HES1/LPAR3/MAG	18
BP	GO:0007204	positive regulation of cytosolic calcium ion concentration	12/429	205/18903	0.00259854	0.0347538	0.0272122	C5AR1/F2R/SLC8A1/CCR5/CMKLR1/JPH4/ADM/GPER1/FPR3/TRPV4/ADRA1D/LPAR3	12
BP	GO:0048708	astrocyte differentiation	7/429	82/18903	0.00260004	0.0347538	0.0272122	C5AR1/LDLR/ID2/C1QA/LIF/HES1/MAG	7
BP	GO:0002433	immune response-regulating cell surface receptor signaling pathway involved in phagocytosis	4/429	26/18903	0.0026321	0.0347538	0.0272122	FGR/PTK2/SRC/PLD2	4
BP	GO:0033598	mammary gland epithelial cell proliferation	4/429	26/18903	0.0026321	0.0347538	0.0272122	ID2/AREG/ZNF703/EPHA2	4
BP	GO:0038096	Fc-gamma receptor signaling pathway involved in phagocytosis	4/429	26/18903	0.0026321	0.0347538	0.0272122	FGR/PTK2/SRC/PLD2	4
BP	GO:0086013	membrane repolarization during cardiac muscle cell action potential	4/429	26/18903	0.0026321	0.0347538	0.0272122	KCNQ1/KCNE1/KCNA5/KCNJ3	4
BP	GO:0007517	muscle organ development	17/429	348/18903	0.00264645	0.0348324	0.0272737	PLEC/NR4A1/FHL1/MYLK/HEG1/ITGA7/RYR1/PKP2/LIF/SGCE/DMD/HLF/CXCL10/ZFPM2/ID3/PITX1/BVES	17
BP	GO:0060560	developmental growth involved in morphogenesis	13/429	233/18903	0.00266897	0.0348889	0.027318	DPYSL2/FN1/AREG/SPRY1/PLXNA1/SEMA6B/PLXNA4/NRP2/SYT17/COBL/OLFM1/LPAR3/MAG	13
BP	GO:0042692	muscle cell differentiation	19/429	409/18903	0.00268258	0.0348889	0.027318	PLEC/LMNA/SORT1/ID2/MYOF/HOPX/SLC8A1/EHD2/RYR1/TMOD1/DMPK/CAMK1/ADM/GPER1/GREM1/DMD/CXCL10/HES1/BVES	19
BP	GO:0043062	extracellular structure organization	16/429	319/18903	0.0026954	0.0348889	0.027318	CST3/TNFRSF1B/ADAMTS10/OLFML2A/RECK/MMP7/GREM1/TEX14/FMOD/KAZALD1/SMOC1/CTSV/CREB3L1/NTNG1/THSD4/ADAMTSL3	16
BP	GO:0032479	regulation of type I interferon production	8/429	105/18903	0.00270253	0.0348889	0.027318	OAS2/OAS3/IRF7/LILRB1/OAS1/ISG15/LILRA4/IL10	8
BP	GO:0032606	type I interferon production	8/429	105/18903	0.00270253	0.0348889	0.027318	OAS2/OAS3/IRF7/LILRB1/OAS1/ISG15/LILRA4/IL10	8
BP	GO:0045765	regulation of angiogenesis	17/429	349/18903	0.00272557	0.0348889	0.027318	THBS1/C5AR1/HMOX1/RECK/RRAS/HMGA2/SASH1/EFNA1/ADM/GPNMB/GREM1/EMP2/IL10/EPHA2/CXCL10/PTGIS/CREB3L1	17
BP	GO:0070228	regulation of lymphocyte apoptotic process	6/429	62/18903	0.00277523	0.0348889	0.027318	TSC22D3/LGALS3/GIMAP8/EFNA1/PDCD1/IL10	6
BP	GO:0099601	regulation of neurotransmitter receptor activity	6/429	62/18903	0.00277523	0.0348889	0.027318	SRC/CRHBP/LYNX1/SHISA9/CACNG4/CCL2	6
BP	GO:0050954	sensory perception of mechanical stimulus	11/429	180/18903	0.00277741	0.0348889	0.027318	CCDC50/CDH23/KCNQ1/MYO7A/KCNE1/WFS1/PDZD7/SOBP/TSPEAR/OTOGL/CEACAM16	11
BP	GO:0042491	inner ear auditory receptor cell differentiation	5/429	43/18903	0.00278439	0.0348889	0.027318	CDH23/KCNQ1/MYO7A/PDZD7/HES1	5
BP	GO:0045687	positive regulation of glial cell differentiation	5/429	43/18903	0.00278439	0.0348889	0.027318	TNFRSF1B/ID2/LIF/HES1/MAG	5
BP	GO:1904037	positive regulation of epithelial cell apoptotic process	5/429	43/18903	0.00278439	0.0348889	0.027318	THBS1/HMOX1/GPER1/CD248/CCL2	5
BP	GO:0046879	hormone secretion	15/429	291/18903	0.00279666	0.0348889	0.027318	GABBR1/CRHBP/KCNQ1/SYTL4/RAB11FIP5/ADM/GPER1/LIF/KCNA5/TRPV4/PCLO/CPE/CYP19A1/NOS2/FFAR3	15
BP	GO:0002430	complement receptor mediated signaling pathway	3/429	13/18903	0.00280222	0.0348889	0.027318	C5AR1/CMKLR1/FPR3	3
BP	GO:0002664	regulation of T cell tolerance induction	3/429	13/18903	0.00280222	0.0348889	0.027318	LILRB2/LILRB4/IL2RA	3
BP	GO:0031272	regulation of pseudopodium assembly	3/429	13/18903	0.00280222	0.0348889	0.027318	CDC42EP3/CDC42EP1/CDC42EP5	3
BP	GO:0031274	positive regulation of pseudopodium assembly	3/429	13/18903	0.00280222	0.0348889	0.027318	CDC42EP3/CDC42EP1/CDC42EP5	3
BP	GO:0045916	negative regulation of complement activation	3/429	13/18903	0.00280222	0.0348889	0.027318	VSIG4/CSMD3/C4BPB	3
BP	GO:1903131	mononuclear cell differentiation	21/429	473/18903	0.00281352	0.0349247	0.027346	CD4/LGALS1/LILRB2/MAFB/ID2/IRF7/LILRB1/VNN1/LILRB4/BLNK/CTSL/IL2RA/GLI2/FZD8/IL10/GLI3/CD80/BATF2/BATF3/MT1G/IL1RL2	21
BP	GO:0045621	positive regulation of lymphocyte differentiation	9/429	130/18903	0.00288633	0.0357216	0.02797	LILRB2/VNN1/LILRB4/IL2RA/GLI2/IL10/GLI3/CD80/IL1RL2	9
BP	GO:0006941	striated muscle contraction	11/429	181/18903	0.00289856	0.0357662	0.0280049	NR4A1/SLC8A1/KCNQ1/KCNE1/DMPK/PKP2/DMD/KCNA5/TRPV4/HRC/KCNJ3	11
BP	GO:0015844	monoamine transport	7/429	84/18903	0.00298062	0.0363558	0.0284666	GABBR1/LILRB1/ADORA3/SYT17/SYT6/ADRA2B/FFAR3	7
BP	GO:0021675	nerve development	7/429	84/18903	0.00298062	0.0363558	0.0284666	MAFB/PLXNA1/PLXNA4/NRP2/NGFR/GLI3/HES1	7
BP	GO:0032623	interleukin-2 production	6/429	63/18903	0.00300985	0.0363558	0.0284666	CD4/LILRB4/VSIG4/GBP1/CD80/SFTPD	6
BP	GO:0032663	regulation of interleukin-2 production	6/429	63/18903	0.00300985	0.0363558	0.0284666	CD4/LILRB4/VSIG4/GBP1/CD80/SFTPD	6
BP	GO:0048017	inositol lipid-mediated signaling	11/429	182/18903	0.00302394	0.0363558	0.0284666	FGR/FN1/F2R/PTK2/SRC/ADAP2/PEAR1/PLD2/EGF/GPER1/GH1	11
BP	GO:0010460	positive regulation of heart rate	4/429	27/18903	0.00303519	0.0363558	0.0284666	KCNQ1/ADM/ADRA1D/HRC	4
BP	GO:0031954	positive regulation of protein autophosphorylation	4/429	27/18903	0.00303519	0.0363558	0.0284666	SRC/ACE/GPNMB/GREM1	4
BP	GO:1904376	negative regulation of protein localization to cell periphery	4/429	27/18903	0.00303519	0.0363558	0.0284666	GBP1/ABI3/PID1/MRAP2	4
BP	GO:0010717	regulation of epithelial to mesenchymal transition	8/429	107/18903	0.00303848	0.0363558	0.0284666	PTK2/SPRY1/TIAM1/ZNF703/EFNA1/GREM1/EMP2/OLFM1	8
BP	GO:0014013	regulation of gliogenesis	8/429	107/18903	0.00303848	0.0363558	0.0284666	TNFRSF1B/LDLR/ID2/DAAM2/CDKN2B/LIF/HES1/MAG	8
BP	GO:0044703	multi-organism reproductive process	12/429	209/18903	0.00304281	0.0363558	0.0284666	CRHBP/RECK/HPGD/ACE/ADM/LIF/EMP2/LDOC1/ADRA2B/SCGB1A1/OR2H2/HMX3	12
BP	GO:0006509	membrane protein ectodomain proteolysis	5/429	44/18903	0.00308384	0.036635	0.0286852	TNFRSF1B/MMP7/IL10/TIMP4/TIMP3	5
BP	GO:0060119	inner ear receptor cell development	5/429	44/18903	0.00308384	0.036635	0.0286852	CDH23/KCNQ1/MYO7A/PDZD7/HES1	5
BP	GO:0007189	adenylate cyclase-activating G protein-coupled receptor signaling pathway	10/429	157/18903	0.00316878	0.0375364	0.029391	CALCRL/PDE4A/ADM/GPER1/CXCL10/ADRA1D/LPAR3/ADRA2B/CXCL11/MRAP2	10
BP	GO:1902106	negative regulation of leukocyte differentiation	8/429	108/18903	0.00321819	0.0380132	0.0297643	MAFB/ID2/LILRB1/LILRB4/LILRB3/C1QC/CCL3/GLI3	8
BP	GO:1901342	regulation of vasculature development	17/429	355/18903	0.00324273	0.0381686	0.029886	THBS1/C5AR1/HMOX1/RECK/RRAS/HMGA2/SASH1/EFNA1/ADM/GPNMB/GREM1/EMP2/IL10/EPHA2/CXCL10/PTGIS/CREB3L1	17
BP	GO:0051893	regulation of focal adhesion assembly	6/429	64/18903	0.00325897	0.0381686	0.029886	THBS1/S100A10/PTK2/SRC/ARHGAP6/GREM1	6
BP	GO:0090109	regulation of cell-substrate junction assembly	6/429	64/18903	0.00325897	0.0381686	0.029886	THBS1/S100A10/PTK2/SRC/ARHGAP6/GREM1	6
BP	GO:0001666	response to hypoxia	15/429	296/18903	0.00328213	0.0382897	0.0299808	THBS1/LMNA/HMOX1/DDIT4/SRC/SLC8A1/KCNMB1/RYR1/ACE/ADM/CYGB/KCNMA1/KCNA5/PTGIS/NOS2	15
BP	GO:0050728	negative regulation of inflammatory response	11/429	184/18903	0.00328778	0.0382897	0.0299808	FGR/TNFRSF1B/LDLR/SRC/CALCRL/METRNL/IL2RA/GPER1/IL10/PTGIS/CYP19A1	11
BP	GO:0031295	T cell costimulation	5/429	45/18903	0.00340583	0.0395534	0.0309703	LGALS1/LILRB2/LILRB4/SRC/CD80	5
BP	GO:0002040	sprouting angiogenesis	11/429	185/18903	0.00342645	0.0396818	0.0310708	THBS1/NR4A1/HMOX1/RECK/VSTM4/NGFR/GREM1/IL10/EPHA2/SRPX2/CREB3L1	11
BP	GO:0032703	negative regulation of interleukin-2 production	4/429	28/18903	0.00347845	0.0399096	0.0312492	LILRB4/VSIG4/GBP1/SFTPD	4
BP	GO:0032868	response to insulin	14/429	269/18903	0.00350176	0.0399096	0.0312492	SORT1/SRC/FBP1/PDK4/KCNQ1/LPL/ECHDC3/ADM/PID1/AANAT/IL10/TRPV4/TWIST2/FFAR3	14
BP	GO:0014061	regulation of norepinephrine secretion	3/429	14/18903	0.00350685	0.0399096	0.0312492	ADORA3/ADRA2B/FFAR3	3
BP	GO:0042117	monocyte activation	3/429	14/18903	0.00350685	0.0399096	0.0312492	FN1/LILRB4/MT1G	3
BP	GO:0048243	norepinephrine secretion	3/429	14/18903	0.00350685	0.0399096	0.0312492	ADORA3/ADRA2B/FFAR3	3
BP	GO:0051764	actin crosslink formation	3/429	14/18903	0.00350685	0.0399096	0.0312492	MARCKS/DPYSL3/EPS8	3
BP	GO:0006940	regulation of smooth muscle contraction	6/429	65/18903	0.00352314	0.0399096	0.0312492	F2R/CALCRL/CHRM3/GPER1/KCNMA1/ADRA2B	6
BP	GO:0031100	animal organ regeneration	6/429	65/18903	0.00352314	0.0399096	0.0312492	IGF2R/HMOX1/ACE/ADM/IL10/GLI3	6
BP	GO:0002703	regulation of leukocyte mediated immunity	13/429	241/18903	0.00356249	0.0402455	0.0315122	ITGB2/FGR/ITGAM/TNFRSF1B/LILRB1/LILRB4/HMOX1/CLNK/IL10/KIR2DL4/CSMD3/NOS2/C4BPB	13
BP	GO:0007178	transmembrane receptor protein serine/threonine kinase signaling pathway	18/429	390/18903	0.00367384	0.0412228	0.0322775	THBS1/CD109/PTK2/SRC/SPRY1/HPGD/CHRDL1/ZNF703/SNX25/CDKN2B/GREM1/ONECUT2/LRRC32/PEG10/FMOD/SFRP5/HES1/GPC3	18
BP	GO:0045637	regulation of myeloid cell differentiation	12/429	214/18903	0.00368269	0.0412228	0.0322775	CD4/MAFB/ID2/IRF7/LILRB1/LILRB4/LILRB3/C1QC/ISG15/CCL3/LIF/SCIN	12
BP	GO:0042476	odontogenesis	9/429	135/18903	0.00371325	0.0412228	0.0322775	SRC/FAM20C/GLI2/ADM/NGFR/GLI3/ENAM/ID3/TSPEAR	9
BP	GO:0030324	lung development	11/429	187/18903	0.00371787	0.0412228	0.0322775	HOPX/SPRY1/HEG1/ACE/GLI2/LIF/GLI3/ZFPM2/HES1/GPC3/SFTPD	11
BP	GO:0045766	positive regulation of angiogenesis	11/429	187/18903	0.00371787	0.0412228	0.0322775	THBS1/C5AR1/HMOX1/RRAS/HMGA2/SASH1/ADM/GREM1/EMP2/IL10/PTGIS	11
BP	GO:1904018	positive regulation of vasculature development	11/429	187/18903	0.00371787	0.0412228	0.0322775	THBS1/C5AR1/HMOX1/RRAS/HMGA2/SASH1/ADM/GREM1/EMP2/IL10/PTGIS	11
BP	GO:0009914	hormone transport	15/429	300/18903	0.00371861	0.0412228	0.0322775	GABBR1/CRHBP/KCNQ1/SYTL4/RAB11FIP5/ADM/GPER1/LIF/KCNA5/TRPV4/PCLO/CPE/CYP19A1/NOS2/FFAR3	15
BP	GO:0014066	regulation of phosphatidylinositol 3-kinase signaling	8/429	111/18903	0.00380723	0.0420927	0.0329586	FGR/FN1/F2R/PTK2/SRC/EGF/GPER1/GH1	8
BP	GO:0002831	regulation of response to biotic stimulus	17/429	361/18903	0.00383873	0.0423281	0.0331429	FGR/OAS3/IRF7/LILRB1/OAS1/LY86/VSIG4/SRC/IFIT1/ISG15/SASH1/OASL/CLNK/USP18/IFNLR1/TSPAN6/KIR2DL4	17
BP	GO:0090596	sensory organ morphogenesis	14/429	272/18903	0.00386356	0.0424889	0.0332688	MAFB/SDK2/CDH23/KCNQ1/MYO7A/PDZD7/GLI3/EPHA2/FAT3/EFEMP1/SOBP/SHROOM2/WNT9A/HMX3	14
BP	GO:0090025	regulation of monocyte chemotaxis	4/429	29/18903	0.00396373	0.0433605	0.0339513	LGMN/GREM1/CXCL10/S100A14	4
BP	GO:0097066	response to thyroid hormone	4/429	29/18903	0.00396373	0.0433605	0.0339513	KLF9/CTSL/ACE/HES1	4
BP	GO:0051960	regulation of nervous system development	20/429	456/18903	0.00401812	0.0438398	0.0343266	TNFRSF1B/S100A10/TYMP/LDLR/ID2/FN1/PLXNA1/TIAM1/ACE/SEMA6B/PLXNA4/DAAM2/CDKN2B/GPER1/LIF/GLI3/SRPX2/HES1/LPAR3/MAG	20
BP	GO:0007565	female pregnancy	11/429	189/18903	0.00402878	0.0438408	0.0343273	CRHBP/RECK/HPGD/ACE/ADM/LIF/EMP2/LDOC1/ADRA2B/SCGB1A1/HMX3	11
BP	GO:0007187	G protein-coupled receptor signaling pathway, coupled to cyclic nucleotide second messenger	6/429	67/18903	0.00409878	0.0443696	0.0347414	CALCRL/CHRM3/HRH1/CCL2/LPAR3/SSTR1	6
BP	GO:0070613	regulation of protein processing	6/429	67/18903	0.00409878	0.0443696	0.0347414	THBS1/S100A10/SRC/LDLRAD3/IL1R2/F12	6
BP	GO:0031294	lymphocyte costimulation	5/429	47/18903	0.00412113	0.0444953	0.0348398	LGALS1/LILRB2/LILRB4/SRC/CD80	5
BP	GO:0006939	smooth muscle contraction	8/429	113/18903	0.00424397	0.0457026	0.0357851	F2R/SLC8A1/MYLK/CALCRL/CHRM3/GPER1/KCNMA1/ADRA2B	8
BP	GO:0043491	protein kinase B signaling	12/429	218/18903	0.00426913	0.0458227	0.0358791	THBS1/PTK2/SRC/PEAR1/RRAS/EGF/CCL3/GPER1/MST1R/EPHA2/SFRP5/CCL2	12
BP	GO:0002517	T cell tolerance induction	3/429	15/18903	0.00431038	0.0458227	0.0358791	LILRB2/LILRB4/IL2RA	3
BP	GO:0009886	post-embryonic animal morphogenesis	3/429	15/18903	0.00431038	0.0458227	0.0358791	CDH23/MYO7A/EFEMP1	3
BP	GO:0071639	positive regulation of monocyte chemotactic protein-1 production	3/429	15/18903	0.00431038	0.0458227	0.0358791	OAS3/OAS1/TRPV4	3
BP	GO:0090280	positive regulation of calcium ion import	3/429	15/18903	0.00431038	0.0458227	0.0358791	LGALS3/CCL3/CCL2	3
BP	GO:0030323	respiratory tube development	11/429	191/18903	0.00436009	0.0462325	0.0362	HOPX/SPRY1/HEG1/ACE/GLI2/LIF/GLI3/ZFPM2/HES1/GPC3/SFTPD	11
BP	GO:0051591	response to cAMP	7/429	90/18903	0.00438091	0.0463025	0.0362548	AREG/SLC8A1/CRHBP/FBP1/KCNQ1/KCNE1/AANAT	7
BP	GO:0010631	epithelial cell migration	17/429	366/18903	0.00440193	0.0463025	0.0362548	THBS1/NR4A1/PTK2/HMOX1/SRC/RRAS/LGMN/SASH1/EFNA1/EGF/DAAM2/NRP2/VSTM4/GREM1/EMP2/EPHA2/SRPX2	17
BP	GO:0002704	negative regulation of leukocyte mediated immunity	6/429	68/18903	0.00441135	0.0463025	0.0362548	LILRB1/LILRB4/HMOX1/KIR2DL4/CSMD3/C4BPB	6
BP	GO:0006949	syncytium formation	6/429	68/18903	0.00441135	0.0463025	0.0362548	MYOF/CD109/EHD2/CAMK1/CXCL10/CYP19A1	6
BP	GO:0044344	cellular response to fibroblast growth factor stimulus	8/429	114/18903	0.00447631	0.0467475	0.0366033	THBS1/NR4A1/SPRY1/FAM20C/NGFR/CREB3L1/CCL2/MIR339	8
BP	GO:1903707	negative regulation of hemopoiesis	8/429	114/18903	0.00447631	0.0467475	0.0366033	MAFB/ID2/LILRB1/LILRB4/LILRB3/C1QC/CCL3/GLI3	8
BP	GO:0010447	response to acidic pH	4/429	30/18903	0.00449282	0.0468021	0.036646	SRC/KCNE1/LGMN/RAB11FIP5	4
BP	GO:0031960	response to corticosteroid	10/429	165/18903	0.00450911	0.0468441	0.0366789	AREG/DDIT4/SRC/KLF9/ACE/ADM/GPER1/AANAT/IL10/SCGB1A1	10
BP	GO:0032535	regulation of cellular component size	17/429	367/18903	0.00452234	0.0468441	0.0366789	CDC42EP3/DPYSL2/FN1/EPS8/TMOD1/SEMA6B/CDC42EP1/PLXNA4/DAAM2/KCNMA1/TRPV4/OLFM1/LPAR3/SCIN/MAG/KANK4/CDC42EP5	17
BP	GO:0007188	adenylate cyclase-modulating G protein-coupled receptor signaling pathway	13/429	248/18903	0.00453075	0.0468441	0.0366789	GABBR1/CALCRL/PDE4A/ADM/CHRM3/GPER1/CXCL10/ADRA1D/LPAR3/ADRA2B/CXCL11/MRAP2/FFAR3	13
BP	GO:0090287	regulation of cellular response to growth factor stimulus	16/429	338/18903	0.00471792	0.0486579	0.0380991	THBS1/CD109/SPRY1/FAM20C/CHRDL1/ZNF703/SNX25/CDKN2B/NGFR/GREM1/ONECUT2/PEG10/SFRP5/HES1/CREB3L1/GPC3	16
BP	GO:0150116	regulation of cell-substrate junction organization	6/429	69/18903	0.00474115	0.0487762	0.0381918	THBS1/S100A10/PTK2/SRC/ARHGAP6/GREM1	6
BP	GO:0090132	epithelium migration	17/429	369/18903	0.00477126	0.0489645	0.0383392	THBS1/NR4A1/PTK2/HMOX1/SRC/RRAS/LGMN/SASH1/EFNA1/EGF/DAAM2/NRP2/VSTM4/GREM1/EMP2/EPHA2/SRPX2	17
BP	GO:0051962	positive regulation of nervous system development	14/429	279/18903	0.00482699	0.0494141	0.0386912	TNFRSF1B/ID2/FN1/PLXNA1/TIAM1/ACE/PLXNA4/GPER1/LIF/GLI3/SRPX2/HES1/LPAR3/MAG	14
BP	GO:0016485	protein processing	13/429	250/18903	0.00484324	0.0494583	0.0387258	THBS1/S100A10/MAFB/SRC/LDLRAD3/CTSL/IL1R2/LGMN/ACE/F12/GLI3/MMEL1/CPE	13
BP	GO:0036293	response to decreased oxygen levels	15/429	309/18903	0.00487593	0.0496698	0.0388914	THBS1/LMNA/HMOX1/DDIT4/SRC/SLC8A1/KCNMB1/RYR1/ACE/ADM/CYGB/KCNMA1/KCNA5/PTGIS/NOS2	15
BP	GO:0019884	antigen processing and presentation of exogenous antigen	5/429	49/18903	0.00493768	0.0498662	0.0390452	CTSL/LGMN/HLA-DQB2/IFI30/CTSV	5
BP	GO:0035987	endodermal cell differentiation	5/429	49/18903	0.00493768	0.0498662	0.0390452	ITGB2/FN1/ITGA7/HMGA2/LAMA3	5
BP	GO:0042311	vasodilation	5/429	49/18903	0.00493768	0.0498662	0.0390452	KCNMB1/ITGA1/VSTM4/GPER1/KCNMA1	5
BP	GO:0001656	metanephros development	7/429	92/18903	0.00494333	0.0498662	0.0390452	SPRY1/LIF/GREM1/GLI3/ID3/HES1/GPC3	7
CC	GO:0062023	collagen-containing extracellular matrix	28/456	433/19869	9.50541e-07	0.000210525	0.000162121	LGALS1/THBS1/S100A10/S100A6/FN1/LGALS3/ADAMTS10/C1QA/C1QB/C1QC/TNC/CTSL/CSPG4/LAMA3/F12/GREM1/ADAMDEC1/SDC2/SRPX2/EFEMP1/FMOD/TIMP3/KAZALD1/SMOC1/NTNG1/THSD4/GPC3/GH1	28
CC	GO:0044853	plasma membrane raft	13/456	113/19869	1.9739e-06	0.000210525	0.000162121	ITGB2/ITGAM/MYOF/F2R/HMOX1/SRC/EHD2/MS4A4A/PLVAP/KCNMA1/KCNA5/PTGIS/BVES	13
CC	GO:0045121	membrane raft	23/456	326/19869	2.10416e-06	0.000210525	0.000162121	ITGB2/ITGAM/TNFRSF1B/CD4/S100A10/GABBR1/MYOF/F2R/HMOX1/SRC/EHD2/MS4A4A/KCNQ1/KCNE1/ITGA1/PLVAP/EMP2/DMD/KCNMA1/KCNA5/PTGIS/BVES/MAG	23
CC	GO:0098857	membrane microdomain	23/456	327/19869	2.21605e-06	0.000210525	0.000162121	ITGB2/ITGAM/TNFRSF1B/CD4/S100A10/GABBR1/MYOF/F2R/HMOX1/SRC/EHD2/MS4A4A/KCNQ1/KCNE1/ITGA1/PLVAP/EMP2/DMD/KCNMA1/KCNA5/PTGIS/BVES/MAG	23
CC	GO:0009897	external side of plasma membrane	28/456	462/19869	3.34658e-06	0.00025434	0.000195863	ITGB2/ITGAM/CD163/CD4/THBS1/LDLR/LILRB1/TCN2/HEG1/ITGA7/IL2RA/CCR5/MSR1/IL12RB2/CD276/ACE/ITGA1/CD248/PDCD1/FOLR2/CD163L1/ICOSLG/CD80/CXCL10/EBI3/ULBP3/KCNJ3/CD207	28
CC	GO:0005901	caveola	10/456	82/19869	1.79566e-05	0.00113725	0.000875779	MYOF/F2R/HMOX1/SRC/EHD2/PLVAP/KCNMA1/KCNA5/PTGIS/BVES	10
CC	GO:0031256	leading edge membrane	14/456	177/19869	6.14882e-05	0.00333793	0.00257049	FGR/FGD2/GABBR1/SRC/EPB41L3/EPS8/PDE4A/FGD5/CSPG4/GPER1/SGCE/SHISA9/EPHA2/TRPV4	14
CC	GO:0098636	protein complex involved in cell adhesion	7/456	52/19869	0.000175546	0.00833843	0.00642128	ITGB2/ITGAM/LGALS1/ITGA7/TNC/ITGA1/CD80	7
CC	GO:0016528	sarcoplasm	9/456	89/19869	0.000204523	0.00863543	0.00665	PLEC/THBS1/SCN3A/RYR1/RASD1/DMPK/JPH4/SPOCK1/HRC	9
CC	GO:0043202	lysosomal lumen	9/456	98/19869	0.00042246	0.0156873	0.0120805	TCN2/CTSL/LGMN/CSPG4/IFI30/SDC2/FMOD/CTSV/GPC3	9
CC	GO:0008076	voltage-gated potassium channel complex	8/456	79/19869	0.000454106	0.0156873	0.0120805	KCNQ1/KCNE1/KCNMB1/KCNH4/KCNMA1/KCNA5/KCNIP1/KCNJ3	8
CC	GO:0031225	anchored component of membrane	12/456	169/19869	0.000546198	0.0170738	0.0131482	VNN1/CD109/RECK/EFNA1/FOLR2/LYNX1/LYPD5/NTNG1/ULBP3/GPC3/LY6H/NTM	12
CC	GO:0045178	basal part of cell	16/456	272/19869	0.000584103	0.0170738	0.0131482	C5AR1/SLC7A7/LDLR/SLC41A1/KCNQ1/HPGD/ABCC3/ACE/ITGA1/SLC16A8/DLG3/CHRM3/MST1R/ABCA8/RAB17/CLCA2	16
CC	GO:0034703	cation channel complex	14/456	222/19869	0.00064412	0.0174832	0.0134636	KCNQ1/EPS8/KCNE1/SCN3A/KCNMB1/RYR1/DLG3/KCNH4/SHISA9/CACNG4/KCNMA1/KCNA5/KCNIP1/KCNJ3	14
CC	GO:0031252	cell leading edge	21/456	421/19869	0.000784507	0.0195872	0.0150837	FGR/FGD2/S100A6/GABBR1/SRC/MYLK/CDC42BPA/EPB41L3/DPYSL3/EPS8/PDE4A/ABI3/FGD5/CSPG4/COBL/ABLIM3/GPER1/SGCE/SHISA9/EPHA2/TRPV4	21
CC	GO:0009925	basal plasma membrane	15/456	254/19869	0.000824723	0.0195872	0.0150837	C5AR1/SLC7A7/LDLR/SLC41A1/KCNQ1/HPGD/ABCC3/ACE/SLC16A8/DLG3/CHRM3/MST1R/ABCA8/RAB17/CLCA2	15
CC	GO:0034705	potassium channel complex	8/456	89/19869	0.00100776	0.021687	0.0167008	KCNQ1/KCNE1/KCNMB1/KCNH4/KCNMA1/KCNA5/KCNIP1/KCNJ3	8
CC	GO:0031253	cell projection membrane	18/456	344/19869	0.00106782	0.021687	0.0167008	FGR/FGD2/GABBR1/SRC/EPB41L3/EPS8/PDE4A/FGD5/CSPG4/ACE/GPER1/SGCE/DMD/SHISA9/EPHA2/TRPV4/BVES/TSPEAR	18
CC	GO:0045334	clathrin-coated endocytic vesicle	8/456	90/19869	0.00108435	0.021687	0.0167008	CD4/IGF2R/LDLR/AREG/HLA-DQB2/EGF/SFTPD/CD207	8
CC	GO:0032426	stereocilium tip	4/456	21/19869	0.00120174	0.022833	0.0175833	CDH23/EPS8/PDZD7/CEACAM16	4
CC	GO:0030669	clathrin-coated endocytic vesicle membrane	7/456	72/19869	0.00130511	0.0236163	0.0181865	CD4/IGF2R/LDLR/AREG/HLA-DQB2/EGF/CD207	7
CC	GO:0043198	dendritic shaft	5/456	38/19869	0.00167438	0.0264226	0.0203476	GABBR1/SLC8A1/ABI3/JPH4/GPER1	5
CC	GO:0002116	semaphorin receptor complex	3/456	11/19869	0.00172727	0.0264226	0.0203476	PLXNA1/PLXNA4/NRP2	3
CC	GO:0032420	stereocilium	6/456	56/19869	0.0017399	0.0264226	0.0203476	CDH23/EPS8/MYO7A/PDZD7/TSPEAR/CEACAM16	6
CC	GO:0032587	ruffle membrane	8/456	97/19869	0.00175982	0.0264226	0.0203476	FGR/FGD2/SRC/EPS8/PDE4A/FGD5/EPHA2/TRPV4	8
CC	GO:0030666	endocytic vesicle membrane	12/456	194/19869	0.00180786	0.0264226	0.0203476	CD163/CD4/IGF2R/SLC11A1/LDLR/AREG/MSR1/HLA-DQB2/EGF/RAB39A/CACNG4/CD207	12
CC	GO:0031234	extrinsic component of cytoplasmic side of plasma membrane	8/456	99/19869	0.00200382	0.0282019	0.0217178	FGR/S100A6/PTK2/SRC/TIAM1/GNG11/GNGT2/KCNIP1	8
CC	GO:0032432	actin filament bundle	7/456	79/19869	0.00223984	0.0303978	0.0234089	MARCKS/PTK2/MYLK/BAG3/ABLIM3/MST1R/PLS3	7
CC	GO:0005788	endoplasmic reticulum lumen	16/456	312/19869	0.00242704	0.0318026	0.0244906	CST3/CD4/LGALS1/THBS1/FN1/TNC/FAM20C/CHRDL1/WFS1/ENAM/SDC2/TSPAN15/EBI3/GPC3/HRC/ARSF	16
CC	GO:0030139	endocytic vesicle	17/456	343/19869	0.00257029	0.0325571	0.0250716	CD163/CD4/IGF2R/SLC11A1/LDLR/AREG/EHD2/CTSL/MSR1/HLA-DQB2/RAB11FIP5/EGF/RAB39A/CACNG4/RAB17/SFTPD/CD207	17
CC	GO:0001726	ruffle	11/456	178/19869	0.0027826	0.0335904	0.0258674	FGR/FGD2/S100A6/SRC/EPS8/PDE4A/FGD5/CSPG4/COBL/EPHA2/TRPV4	11
CC	GO:0005770	late endosome	15/456	288/19869	0.00282866	0.0335904	0.0258674	IGF2R/SLC11A1/LDLR/IFITM3/F2R/SIGLEC1/SRC/CRHBP/KCNQ1/CTSL/SLC9A9/LGMN/TSPAN15/SFTPD/PGA3	15
CC	GO:0097060	synaptic membrane	18/456	378/19869	0.0029915	0.0344476	0.0265275	GABBR1/NRGN/F2R/SRC/SLC8A1/FXYD6/SORCS2/ADORA3/NRP2/CHRM3/GPER1/DMD/SHISA9/CACNG4/SRPX2/KCNMA1/NTNG1/KCNJ3	18
CC	GO:0032421	stereocilium bundle	6/456	63/19869	0.00318365	0.0345654	0.0266182	CDH23/EPS8/MYO7A/PDZD7/TSPEAR/CEACAM16	6
CC	GO:0044304	main axon	6/456	63/19869	0.00318365	0.0345654	0.0266182	TNFRSF1B/GABBR1/CRHBP/EPB41L3/SPOCK1/MAG	6
CC	GO:0030863	cortical cytoskeleton	8/456	108/19869	0.00344919	0.0357362	0.0275198	TMOD1/PPP1R9A/COBL/DMD/TRPV4/PCLO/SHROOM2/NOS2	8
CC	GO:0005769	early endosome	19/456	414/19869	0.00347958	0.0357362	0.0275198	CD4/IGF2R/FGD2/SORT1/LDLR/IFITM3/F2R/SIGLEC1/EHD2/KCNQ1/FGD5/RAB11FIP5/SORCS2/GPER1/GPNMB/RAB17/KIR2DL4/SNX7/CD207	19
MF	GO:0140375	immune receptor activity	20/443	148/18432	4.34372e-10	2.76695e-07	2.37304e-07	CD4/LILRB2/C5AR1/LILRA1/LILRB1/LILRB3/LILRA5/IL2RA/CCR5/IL1R2/CMKLR1/IL12RB2/HLA-DQB2/LILRA4/FPR3/IFNLR1/LILRB5/EBI3/KIR2DL4/IL1RL2	20
MF	GO:0032396	inhibitory MHC class I receptor activity	7/443	12/18432	3.15459e-09	1.00474e-06	8.61702e-07	LILRB2/LILRA1/LILRB1/LILRB3/LILRA5/LILRA4/LILRB5	7
MF	GO:0032393	MHC class I receptor activity	7/443	17/18432	6.97835e-08	1.48174e-05	1.2708e-05	LILRB2/LILRA1/LILRB1/LILRB3/LILRA5/LILRA4/LILRB5	7
MF	GO:0008009	chemokine activity	9/443	49/18432	2.16048e-06	0.000344056	0.000295076	CXCL16/CCL3/CXCL10/CCL2/CCL25/CCL22/CXCL11/CCL8/CCL13	9
MF	GO:0042379	chemokine receptor binding	10/443	71/18432	7.23829e-06	0.000922158	0.000790879	CXCL16/CCL3/CXCL10/CCL2/CCL25/CCL22/CXCL11/CCL8/CCL13/S100A14	10
MF	GO:0019955	cytokine binding	14/443	144/18432	1.00203e-05	0.00106382	0.000912375	TNFRSF1B/CD4/THBS1/CD109/GBP1/IL2RA/CCR5/IL1R2/CHRDL1/IL12RB2/NRP2/GREM1/LRRC32/EBI3	14
MF	GO:0019838	growth factor binding	13/443	132/18432	1.80311e-05	0.00164083	0.00140724	IGF2R/THBS1/SORT1/CD109/IL2RA/IL1R2/CHRDL1/NRP2/NGFR/LRRC32/EPHA2/SRPX2/KAZALD1	13
MF	GO:0003779	actin binding	26/443	439/18432	2.44317e-05	0.00187618	0.00160909	PLEC/MARCKS/PTK2/MYLK/EPB41L3/EPS8/GBP1/FMNL2/ABI3/CCR5/MYO7A/TMOD1/PPP1R9A/DAAM2/COBL/ABLIM3/RAI14/CNN3/DMD/KCNMA1/PLS3/TRPV4/MYBPC2/SCIN/SHROOM2/MYBPC1	26
MF	GO:0038024	cargo receptor activity	10/443	82/18432	2.65081e-05	0.00187618	0.00160909	ITGB2/ITGAM/CD163/LDLR/MRC1/CXCL16/MSR1/LYVE1/FOLR2/CD163L1	10
MF	GO:0048018	receptor ligand activity	27/443	491/18432	6.16145e-05	0.00392485	0.0033661	TYMP/LGALS3/AREG/METRNL/SECTM1/CXCL16/SEMA6B/EGF/CCL3/ADM/GPNMB/LIF/GREM1/IL10/EFEMP1/CXCL10/EBI3/CCL2/CCL25/CCL22/WNT9A/GH1/RLN3/CXCL11/CCL8/MLN/CCL13	27
MF	GO:0030546	signaling receptor activator activity	27/443	498/18432	7.81538e-05	0.00452581	0.00388151	TYMP/LGALS3/AREG/METRNL/SECTM1/CXCL16/SEMA6B/EGF/CCL3/ADM/GPNMB/LIF/GREM1/IL10/EFEMP1/CXCL10/EBI3/CCL2/CCL25/CCL22/WNT9A/GH1/RLN3/CXCL11/CCL8/MLN/CCL13	27
MF	GO:0015026	coreceptor activity	7/443	48/18432	0.000138808	0.00736841	0.00631943	CD4/RECK/CCR5/CSPG4/LILRA4/NGFR/CD80	7
MF	GO:0043394	proteoglycan binding	6/443	36/18432	0.000196837	0.00887185	0.00760884	THBS1/FN1/TNC/LPL/CTSL/GPNMB	6
MF	GO:0001540	amyloid-beta binding	9/443	85/18432	0.000201924	0.00887185	0.00760884	ITGB2/CST3/ITGAM/LILRB2/LDLR/LDLRAD3/C1QA/MSR1/NGFR	9
MF	GO:0005125	cytokine activity	16/443	237/18432	0.000208913	0.00887185	0.00760884	AREG/SECTM1/CXCL16/CCL3/LIF/GREM1/IL10/CXCL10/EBI3/CCL2/CCL25/CCL22/WNT9A/CXCL11/CCL8/CCL13	16
MF	GO:0016004	phospholipase activator activity	4/443	14/18432	0.000272101	0.010833	0.00929082	SRC/ARHGAP6/CCL3/CCL8	4
MF	GO:0005516	calmodulin binding	14/443	200/18432	0.000355785	0.0131193	0.0112516	NRGN/MARCKS/SLC8A1/MYLK/KCNQ1/MYO7A/RYR1/CAMK1/WFS1/NGFR/CNN3/PDE1A/TRPV4/NOS2	14
MF	GO:0050840	extracellular matrix binding	7/443	56/18432	0.000370718	0.0131193	0.0112516	LGALS1/THBS1/LGALS3/OLFML2A/ITGA7/CD248/SMOC1	7
MF	GO:0005178	integrin binding	12/443	156/18432	0.000397658	0.013332	0.011434	ITGB2/ITGAM/THBS1/FN1/PTK2/SRC/ITGA7/ISG15/ITGA1/LAMA3/GPNMB/EMP2	12
MF	GO:0008191	metalloendopeptidase inhibitor activity	4/443	16/18432	0.000476204	0.0144448	0.0123885	RECK/SPOCK1/TIMP4/TIMP3	4
MF	GO:0086008	voltage-gated potassium channel activity involved in cardiac muscle cell action potential repolarization	4/443	16/18432	0.000476204	0.0144448	0.0123885	KCNQ1/KCNE1/KCNA5/KCNJ3	4
MF	GO:0004896	cytokine receptor activity	9/443	97/18432	0.000544302	0.01576	0.0135164	CD4/IL2RA/CCR5/IL1R2/CMKLR1/IL12RB2/IFNLR1/EBI3/IL1RL2	9
MF	GO:0060229	lipase activator activity	4/443	17/18432	0.000610972	0.0169213	0.0145123	SRC/ARHGAP6/CCL3/CCL8	4
MF	GO:0048020	CCR chemokine receptor binding	6/443	47/18432	0.000868563	0.0230531	0.0197712	CCL3/CCL2/CCL25/CCL22/CCL8/CCL13	6
MF	GO:0005126	cytokine receptor binding	16/443	273/18432	0.000982854	0.0250431	0.021478	SOCS2/CXCL16/CCL3/LIF/GREM1/IL10/CXCL10/EBI3/CCL2/CCL25/CCL22/GH1/CXCL11/CCL8/CCL13/S100A14	16
MF	GO:0044325	transmembrane transporter binding	10/443	128/18432	0.00105711	0.0258991	0.0222121	S100A10/ID2/FHL1/SRC/SLC8A1/KCNQ1/KCNE1/PKP2/KCNIP1/HRC	10
MF	GO:0008081	phosphoric diester hydrolase activity	8/443	88/18432	0.0012534	0.0295709	0.0253612	HMOX1/PDE4A/CCR5/PLD2/PDE7B/CHRM3/PDE1A/GDPD4	8
MF	GO:0031681	G-protein beta-subunit binding	4/443	21/18432	0.00142386	0.0323928	0.0277813	F2R/RASD1/GNG11/GNGT2	4
MF	GO:0001664	G protein-coupled receptor binding	16/443	289/18432	0.00177158	0.0389136	0.0333738	CXCL16/ACE/CCL3/ADM/CXCL10/CCL2/CCL25/CCL22/WNT9A/RLN3/CXCL11/CCL8/MRAP2/MLN/CCL13/S100A14	16
MF	GO:0001851	complement component C3b binding	3/443	11/18432	0.00197055	0.0418413	0.0358847	ITGB2/ITGAM/VSIG4	3
MF	GO:0051015	actin filament binding	13/443	219/18432	0.00255032	0.0498172	0.0427251	PLEC/MARCKS/FMNL2/ABI3/MYO7A/TMOD1/PPP1R9A/ABLIM3/DMD/PLS3/TRPV4/SCIN/SHROOM2	13
MF	GO:0004875	complement receptor activity	3/443	12/18432	0.00258079	0.0498172	0.0427251	C5AR1/CMKLR1/FPR3	3
MF	GO:0017154	semaphorin receptor activity	3/443	12/18432	0.00258079	0.0498172	0.0427251	PLXNA1/PLXNA4/NRP2	3

## Sheet: KEGG.df
Table S6:KEGG pathways
ID	Description	GeneRatio	BgRatio	pvalue	p.adjust	qvalue	geneID	Count
hsa04061	Viral protein interaction with cytokine and cytokine receptor	12/236	100/8644	1.62626e-05	0.00172848	0.00155953	7133/3559/1234/6348/3586/3627/6347/6370/6367/6373/6355/6357	12
hsa04060	Cytokine-cytokine receptor interaction	22/236	297/8644	1.91331e-05	0.00172848	0.00155953	7133/920/58191/3559/1234/7850/3595/6348/4804/3976/163702/3586/3627/10148/6347/6370/6367/2688/6373/6355/8808/6357	22
hsa04610	Complement and coagulation cascades	11/236	86/8644	2.00209e-05	0.00172848	0.00155953	3689/3684/728/2149/11326/712/713/714/717/2161/725	11
hsa04062	Chemokine signaling pathway	16/236	192/8644	6.83238e-05	0.00442396	0.00399155	2268/5747/6714/58191/1234/7074/2791/6348/2793/3627/6347/6370/6367/6373/6355/6357	16
hsa05133	Pertussis	9/236	76/8644	0.000209566	0.0108555	0.00979445	3689/3684/712/713/714/717/3586/4843/725	9
hsa04151	PI3K-Akt signaling pathway	22/236	359/8644	0.000315124	0.0136029	0.0122733	7057/2335/3164/2149/374/5747/54541/3679/3371/3559/2791/3672/1942/1950/3909/4804/1969/2793/90993/23566/5522/2688	22
hsa04662	B cell receptor signaling pathway	9/236	84/8644	0.000448215	0.0165839	0.014963	10288/11024/10859/11006/11025/29760/353514/23547/10990	9
hsa05150	Staphylococcus aureus infection	9/236	96/8644	0.00118948	0.0385095	0.0347454	3689/3684/728/712/713/714/717/2359/3586	9
